# Supplementary material for: Utilization of the Naranjo scale to evaluate adverse drug reactions at a free-standing children’s hospital
Source: PLoS One. 2021 Jan 13;16(1):e0245368. doi: 10.1371/journal.pone.0245368 (PMC7806130; doi:10.1371/journal.pone.0245368)
Supplement: S1 File — (XLSX) [file pone.0245368.s001.xlsx]

## Sheet: Sheet1
Age_Time_Documentation	Drug_Classified	Adverse_Reaction_Final_Type	Adverse_Reaction_Final_Severity_Categorized	Naranjo_1	Naranjo_1_Interpretaton	Reaction_30	Cutaneous	Noncutaneous	Cardiovascular_Symptoms	Gastro_Symptoms	Liver_Symptoms	Muscular_Symptoms	Neurological_Symptoms	Renal_Symptoms	Respiratory_Symptoms	Sex	Race_Group
13	10	1	2	7	3	0	1	0	0	0	0	0	0	0	0	Female	White
10	2	1	2	4	2	0	1	0	0	0	0	0	0	0	0	Male	White
15	6	1	2	5	3	1	0	1	0	0	0	0	0	0	1	Male	White
10	4	1	2	4	2	0	1	0	0	0	0	0	0	0	0	Female	White
11	4	2	3	4	2	1	0	1	0	0	0	0	1	0	0	Female	White
13	2	1	2	6	3	0	1	0	0	0	0	0	0	0	0	Female	White
13	2	1	2	5	3	0	1	0	0	0	0	0	0	0	0	Female	White
13	2	2	2	7	3	0	1	0	0	0	0	0	0	0	0	Female	White
16	9	2	2	6	3	1	0	1	0	0	0	0	1	0	0	Female	White
16	2	1	2	4	2	0	1	0	0	0	0	0	0	0	0	Male	Hispanic
13	8	1	2	4	2	0	1	0	0	0	0	0	0	0	0	Female	Multiracial
13	2	1	2	4	2	0	1	1	0	0	0	0	0	0	1	Male	White
12	2	1	2	4	2	0	1	0	0	0	0	0	0	0	0	Female	White
12	2	1	2	5	3	0	1	0	0	0	0	0	0	0	0	Male	White
11	2	1	2	5	3	0	1	0	0	0	0	0	0	0	0	Male	White
10	2	1	2	4	2	0	1	0	0	0	0	0	0	0	0	Male	White
15	4	2	2	6	3	0	0	1	0	0	0	0	1	0	0	Female	White
17	4	1	2	5	3	0	1	1	0	0	0	0	0	0	0	Male	African American
11	2	1	2	4	2	0	1	0	0	0	0	0	0	0	0	Female	White
12	2	1	2	4	2	0	1	0	0	0	0	0	0	0	0	Male	White
15	4	2	2	7	3	1	1	0	0	0	0	0	0	0	0	Male	Multiracial
19	4	2	2	3	2	0	0	1	0	0	0	0	0	0	0	Male	White
9	2	1	3	4	2	1	1	1	0	1	0	0	0	0	1	Male	White
13	2	1	2	5	3	1	1	1	0	0	0	0	0	0	1	Male	White
9	4	1	2	4	2	0	1	1	0	0	0	0	1	0	0	Female	White
13	4	2	2	6	3	0	0	1	0	0	0	0	1	0	0	Male	African American
9	2	2	2	7	3	0	1	0	0	0	0	0	0	0	0	Female	White
11	4	2	2	4	2	0	1	1	0	1	0	0	0	0	0	Male	White
16	4	2	2	5	3	0	0	1	0	0	0	1	0	0	0	Female	White
14	4	1	2	4	2	0	1	0	0	0	0	0	0	0	0	Male	White
10	2	1	3	5	3	0	1	1	0	0	0	0	0	0	1	Female	White
10	8	2	2	6	3	1	0	1	0	0	0	1	0	0	0	Female	White
14	7	2	2	4	2	0	0	1	0	1	0	0	0	0	0	Male	Hispanic
10	7	1	3	4	2	1	1	0	0	0	0	0	0	0	0	Female	White
17	2	1	2	4	2	0	1	0	0	0	0	0	0	0	0	Female	Hispanic
9	2	1	2	4	2	0	1	0	0	0	0	0	0	0	0	Male	White
12	8	1	2	3	2	0	1	0	0	0	0	0	0	0	0	Female	African American
9	2	1	2	4	2	0	1	0	0	0	0	0	0	0	0	Male	Hispanic
17	2	1	2	5	3	0	1	0	0	0	0	0	0	0	0	Male	White
10	2	1	2	5	3	0	1	1	0	1	0	0	0	0	0	Female	Multiracial
17	2	1	2	4	2	0	1	0	0	0	0	0	0	0	0	Female	Hispanic
10	2	1	2	5	3	0	1	0	0	0	0	0	0	0	0	Female	White
10	2	1	2	6	3	1	0	1	0	0	0	0	0	0	1	Female	White
12	2	1	2	3	2	1	1	1	0	1	0	0	0	0	0	Female	White
14	8	1	2	3	2	0	1	1	0	0	0	1	0	0	1	Female	White
10	3	2	2	5	3	0	0	1	0	0	0	0	1	0	0	Male	White
8	4	2	2	4	2	1	0	1	0	1	0	0	0	0	0	Male	African American
10	2	2	1	10	4	0	0	1	0	1	0	0	0	0	0	Female	White
13	2	1	2	4	2	0	1	0	0	0	0	0	0	0	0	Male	White
12	2	2	2	7	3	0	1	0	0	0	0	0	0	0	0	Female	White
12	2	1	2	4	2	0	1	0	0	0	0	0	0	0	0	Female	White
17	2	1	2	5	3	0	1	0	0	0	0	0	0	0	0	Female	White
13	4	2	2	4	2	1	0	1	0	0	0	0	1	0	0	Female	White
10	2	1	2	4	2	0	1	1	0	1	0	0	0	0	0	Male	White
14	2	1	2	4	2	0	1	0	0	0	0	0	0	0	0	Female	White
10	10	1	2	5	3	0	1	0	0	0	0	0	0	0	0	Male	White
12	10	1	2	4	2	0	1	0	0	0	0	0	0	0	0	Male	White
12	8	2	3	4	2	0	0	1	1	0	0	0	0	0	0	Male	African American
12	10	1	3	5	3	0	1	1	0	0	0	0	0	0	1	Female	White
10	2	1	2	4	2	0	1	0	0	0	0	0	0	0	0	Male	White
14	2	1	2	5	3	0	1	0	0	0	0	0	0	0	0	Female	White
11	2	1	2	5	3	0	1	0	0	0	0	0	0	0	0	Male	White
12	4	1	2	6	3	1	1	1	0	0	0	0	0	0	1	Female	White
12	2	1	2	5	3	0	1	1	0	1	0	0	0	0	0	Male	White
8	10	2	2	7	3	0	1	0	0	0	0	0	0	0	0	Female	Multiracial
12	2	2	2	7	3	0	1	1	0	0	0	0	0	1	0	Female	White
11	2	1	3	5	3	0	0	1	0	1	0	0	0	0	0	Female	White
11	6	1	2	6	3	0	1	1	0	0	0	0	0	0	0	Male	African American
13	2	2	2	7	3	1	1	0	0	0	0	0	0	0	0	Female	White
9	2	2	2	5	3	0	0	1	0	1	0	0	0	0	0	Female	White
12	2	1	2	4	2	1	1	1	0	1	0	0	0	0	1	Female	White
12	2	1	2	7	3	0	1	0	0	0	0	0	0	0	0	Female	White
12	2	1	2	4	2	0	1	0	0	0	0	0	0	0	0	Male	White
15	2	1	2	3	2	0	1	0	0	0	0	0	0	0	0	Male	White
15	2	1	2	5	3	0	1	0	0	0	0	0	0	0	0	Male	White
10	4	2	2	3	2	0	1	1	0	0	0	0	1	0	1	Female	White
9	2	1	2	5	3	0	1	0	0	0	0	0	0	0	0	Female	White
14	2	1	2	4	2	0	1	0	0	0	0	0	0	0	0	Female	White
15	2	2	1	4	2	1	1	0	0	0	0	0	0	0	0	Female	White
17	2	1	2	4	2	0	1	0	0	0	0	0	0	0	0	Female	White
9	2	2	2	3	2	0	0	1	0	1	0	0	0	0	0	Male	White
9	2	2	2	8	3	1	0	1	0	0	1	0	0	0	0	Male	White
17	2	2	2	3	2	0	0	1	1	0	0	0	0	0	0	Female	African American
14	4	2	2	5	3	0	0	1	0	1	0	0	0	0	0	Female	White
12	2	2	2	5	3	0	0	1	0	1	0	0	0	0	0	Female	Asian
10	2	2	2	4	2	0	1	0	0	0	0	0	0	0	0	Female	Multiracial
16	4	2	2	4	2	1	1	1	1	0	0	0	0	0	0	Female	White
10	2	1	2	7	3	0	1	0	0	0	0	0	0	0	0	Male	African American
8	2	2	2	5	3	0	0	1	0	0	0	1	0	0	0	Male	African American
16	4	2	2	2	2	0	1	1	0	0	0	0	0	0	0	Male	White
14	4	2	2	5	3	0	1	0	0	0	0	0	0	0	0	Male	White
16	4	2	2	7	3	0	0	1	0	0	0	0	1	0	0	Female	White
13	2	1	2	4	2	0	1	0	0	0	0	0	0	0	0	Female	White
11	2	1	2	7	3	0	1	1	0	0	0	0	0	0	0	Female	White
10	2	1	2	4	2	0	1	0	0	0	0	0	0	0	0	Male	White
10	10	1	2	2	2	0	1	0	0	0	0	0	0	0	0	Female	African American
12	4	2	2	7	3	0	0	1	0	0	0	0	1	0	0	Male	African American
15	2	1	2	4	2	0	1	0	0	0	0	0	0	0	0	Male	White
12	2	2	2	4	2	0	0	1	0	1	0	0	0	0	0	Female	White
17	2	1	2	5	3	0	1	0	0	0	0	0	0	0	0	Female	White
12	4	1	2	7	3	1	1	0	0	0	0	0	0	0	0	Female	White
9	8	2	2	4	2	0	0	1	0	0	0	0	1	0	0	Female	White
9	2	1	2	6	3	1	0	1	0	0	0	0	0	0	1	Male	Multiracial
15	2	1	2	7	3	0	1	0	0	0	0	0	0	0	0	Male	Hispanic
13	2	2	2	4	2	0	0	1	0	1	0	0	0	0	0	Male	White
8	2	2	2	6	3	0	1	0	0	0	0	0	0	0	0	Male	White
11	2	1	2	5	3	1	1	0	0	0	0	0	0	0	0	Female	White
9	2	1	3	4	2	0	1	1	0	1	0	0	0	0	0	Male	Multiracial
11	2	1	2	4	2	0	1	0	0	0	0	0	0	0	0	Male	African American
12	2	2	2	6	3	1	1	0	0	0	0	0	0	0	0	Male	Hispanic
8	2	2	2	5	3	1	0	1	0	0	0	0	1	0	0	Male	African American
12	2	1	2	5	3	0	1	0	0	0	0	0	0	0	0	Female	White
10	2	1	2	5	3	0	1	0	0	0	0	0	0	0	0	Female	African American
10	2	1	2	4	2	0	1	0	0	0	0	0	0	0	0	Male	African American
13	2	1	2	4	2	0	1	0	0	0	0	0	0	0	0	Male	Hispanic
8	8	1	2	4	2	0	1	0	0	0	0	0	0	0	0	Male	Hispanic
10	2	1	2	7	3	0	1	0	0	0	0	0	0	0	0	Male	White
8	2	1	3	4	2	1	1	1	0	0	0	1	0	0	0	Female	White
10	2	2	2	9	4	0	0	1	0	1	0	0	0	0	0	Female	White
17	2	1	2	5	3	0	1	0	0	0	0	0	0	0	0	Male	Hispanic
16	4	2	3	6	3	0	0	1	0	0	0	0	1	0	0	Male	African American
16	2	1	2	7	3	0	1	0	0	0	0	0	0	0	0	Female	Hispanic
9	2	1	2	4	2	0	1	1	0	0	0	0	0	0	0	Male	White
11	2	2	2	4	2	0	0	1	0	1	0	0	0	0	0	Female	White
10	2	1	2	5	3	0	1	0	0	0	0	0	0	0	0	Female	White
10	4	2	2	5	3	0	0	1	0	0	0	0	1	0	0	Male	White
8	2	2	2	3	2	0	0	1	0	1	0	0	0	0	0	Male	White
15	2	1	2	8	3	0	1	1	0	1	0	0	0	0	0	Male	White
11	4	2	2	3	2	0	1	0	0	0	0	0	0	0	0	Male	White
9	2	1	2	7	3	0	1	0	0	0	0	0	0	0	0	Male	White
13	2	1	3	10	4	0	0	1	0	0	0	0	0	0	1	Female	White
14	2	1	2	4	2	0	1	0	0	0	0	0	0	0	0	Male	White
16	4	2	2	7	3	0	0	1	0	1	0	0	0	0	0	Female	White
10	1	2	2	5	3	0	0	1	0	1	0	0	0	0	0	Male	White
10	2	1	2	4	2	0	1	0	0	0	0	0	0	0	0	Male	Hispanic
10	2	1	2	4	2	0	1	1	0	1	0	0	0	0	0	Male	White
10	5	2	2	5	3	0	0	1	0	1	1	0	0	0	0	Male	White
19	4	1	2	6	3	1	1	1	1	1	0	0	0	0	1	Female	Multiracial
8	2	1	2	4	2	0	1	0	0	0	0	0	0	0	0	Male	White
11	3	1	2	6	3	0	1	0	0	0	0	0	0	0	0	Male	White
8	2	1	2	6	3	0	1	0	0	0	0	0	0	0	0	Male	White
10	4	2	2	6	3	0	0	1	0	1	0	0	1	0	0	Male	White
8	2	1	2	5	3	0	1	0	0	0	0	0	0	0	0	Male	White
15	2	1	2	4	2	0	0	0	0	0	0	0	0	0	0	Female	White
12	6	1	3	7	3	0	1	0	0	0	0	0	0	0	0	Female	Multiracial
12	10	1	2	5	3	1	1	1	0	0	0	0	0	0	0	Male	White
9	2	1	2	4	2	0	1	0	0	0	0	0	0	0	0	Male	African American
9	2	1	2	4	2	0	1	0	0	0	0	0	0	0	0	Male	White
7	8	2	2	6	3	1	0	1	0	0	0	0	1	0	0	Male	White
14	2	2	2	4	2	1	1	0	0	0	0	0	0	0	0	Male	Other-Unknown
15	2	1	2	4	2	0	1	0	0	0	0	0	0	0	0	Female	White
14	2	1	2	5	3	0	1	1	0	1	0	0	0	0	0	Male	White
7	2	1	2	4	2	0	1	0	0	0	0	0	0	0	0	Female	White
11	4	2	2	6	3	0	1	0	0	0	0	0	0	0	0	Male	Multiracial
7	2	1	2	4	2	0	1	0	0	0	0	0	0	0	0	Male	White
7	10	1	2	4	2	0	1	0	0	0	0	0	0	0	0	Male	White
10	9	2	2	5	3	0	0	1	0	1	0	0	0	0	0	Male	African American
7	2	1	2	5	3	0	1	0	0	0	0	0	0	0	0	Male	White
7	4	1	2	4	2	0	1	0	0	0	0	0	0	0	0	Male	White
7	2	1	2	2	2	0	0	1	0	0	0	1	0	0	0	Female	White
13	9	1	3	5	3	0	0	1	0	0	0	0	0	0	1	Female	White
8	10	1	2	5	3	1	1	0	0	0	0	0	0	0	0	Female	White
8	4	2	2	3	2	1	0	1	0	0	0	0	1	0	0	Male	White
13	7	1	3	4	2	0	1	0	0	0	0	0	0	0	0	Male	White
11	2	1	2	5	3	0	1	0	0	0	0	0	0	0	0	Male	African American
15	4	1	2	3	2	1	1	0	0	0	0	0	0	0	0	Male	White
8	6	2	2	5	3	0	0	1	0	0	0	0	0	0	0	Male	Hispanic
8	2	2	3	7	3	1	0	1	0	0	0	0	0	0	1	Female	White
13	4	2	2	4	2	0	0	1	0	0	0	0	1	0	0	Male	White
13	2	1	2	4	2	0	1	0	0	0	0	0	0	0	0	Female	White
7	2	2	2	5	3	0	1	0	0	0	0	0	0	0	0	Male	Hispanic
9	2	1	2	4	2	0	1	1	0	1	0	0	0	0	0	Male	African American
7	4	1	3	5	3	0	0	1	0	1	0	0	0	0	1	Male	White
8	2	1	2	5	3	0	1	0	0	0	0	0	0	0	0	Female	White
6	4	1	2	5	3	0	1	0	0	0	0	0	0	0	0	Male	Hispanic
11	2	1	2	7	3	0	1	0	0	0	0	0	0	0	0	Female	White
8	2	1	2	4	2	0	1	0	0	0	0	0	0	0	0	Male	Hispanic
17	10	2	2	4	2	0	1	1	0	1	0	0	1	0	0	Female	Hispanic
9	2	2	2	5	3	1	1	0	0	0	0	0	0	0	0	Female	White
13	2	1	3	7	3	1	1	1	0	0	0	0	0	0	0	Female	White
12	2	2	2	4	2	0	1	1	0	1	0	0	0	0	0	Male	White
7	2	1	2	7	3	1	1	0	0	0	0	0	0	0	0	Female	White
20	6	1	3	7	3	0	1	1	1	0	0	0	0	0	1	Female	Hispanic
7	2	2	2	6	3	1	1	0	0	0	0	0	0	0	0	Male	White
11	2	1	2	4	2	0	1	0	0	0	0	0	0	0	0	Female	Multiracial
9	2	1	2	5	3	0	1	0	0	0	0	0	0	0	0	Male	White
9	2	1	2	8	3	0	1	0	0	0	0	0	0	0	0	Female	White
15	8	2	2	3	2	0	0	1	0	0	0	0	0	0	1	Female	White
11	4	2	2	5	3	0	1	1	0	0	0	0	1	0	0	Male	White
7	3	1	2	7	3	0	1	0	0	0	0	0	0	0	0	Female	Hispanic
8	2	1	2	4	2	1	1	0	0	0	0	0	0	0	0	Male	Multiracial
19	2	1	2	5	3	0	1	0	0	0	0	0	0	0	0	Male	White
14	2	1	2	4	2	0	1	0	0	0	0	0	0	0	0	Male	White
13	4	2	2	5	3	1	0	1	0	0	0	0	1	0	0	Female	White
7	2	1	2	4	2	0	1	1	0	0	0	0	0	0	1	Female	African American
14	2	1	3	5	3	0	1	1	0	0	0	1	0	0	0	Female	White
14	2	1	2	8	3	0	1	0	0	0	0	0	0	0	0	Female	White
9	2	1	2	5	3	0	1	1	0	1	0	0	0	0	0	Female	White
16	2	2	2	4	2	0	0	1	0	1	0	0	0	0	0	Male	White
8	2	1	3	4	2	0	1	1	0	1	0	0	0	0	1	Female	Multiracial
10	2	1	2	4	2	0	1	0	0	0	0	0	0	0	0	Male	White
13	2	1	2	4	2	0	1	0	0	0	0	0	0	0	0	Female	White
8	3	1	2	6	3	0	1	0	0	0	0	0	0	0	0	Male	White
7	2	1	2	4	2	0	1	0	0	0	0	0	0	0	0	Male	White
9	4	2	2	5	3	0	1	0	0	0	0	0	0	0	0	Male	Multiracial
6	2	1	2	5	3	0	1	0	0	0	0	0	0	0	0	Male	White
13	2	1	2	7	3	0	0	1	0	0	0	0	0	0	0	Female	White
9	2	1	2	5	3	0	1	0	0	0	0	0	0	0	0	Female	White
11	8	1	2	7	3	1	0	1	0	0	0	0	1	0	0	Male	White
10	11	1	2	4	2	0	1	0	0	0	0	0	0	0	0	Female	African American
12	2	1	2	4	2	0	1	0	0	0	0	0	0	0	0	Female	White
14	4	2	2	7	3	0	1	0	0	0	0	0	0	0	0	Male	African American
9	2	1	2	4	2	0	1	0	0	0	0	0	0	0	0	Male	White
15	7	1	2	4	2	0	1	0	0	0	0	0	0	0	0	Female	White
12	7	2	1	3	2	1	1	0	0	0	0	0	0	0	0	Male	Hispanic
8	2	1	2	4	2	0	1	0	0	0	0	0	0	0	0	Female	White
8	2	1	2	8	3	1	1	0	0	0	0	0	0	0	0	Female	White
12	2	1	2	6	3	0	0	1	0	1	0	0	1	0	1	Male	White
7	2	1	2	4	2	0	1	0	0	0	0	0	0	0	0	Female	White
7	2	1	2	4	2	0	1	0	0	0	0	0	0	0	0	Female	Hispanic
9	2	1	2	4	2	0	1	1	0	0	0	0	0	0	1	Male	White
7	2	1	2	5	3	0	1	0	0	0	0	0	0	0	0	Male	White
8	2	2	2	5	3	0	0	1	0	1	0	0	0	0	0	Male	White
9	2	2	2	5	3	0	1	1	0	1	0	0	0	0	0	Female	White
18	8	2	2	4	2	1	0	1	0	0	0	0	1	0	0	Female	White
16	2	2	2	7	3	0	1	1	0	1	0	0	0	0	0	Female	White
10	2	1	2	7	3	0	1	0	0	0	0	0	0	0	0	Male	Multiracial
14	4	2	2	3	2	0	0	1	0	0	0	0	0	0	0	Female	African American
8	2	1	2	4	2	0	1	0	0	0	0	0	0	0	0	Female	Hispanic
8	8	2	2	6	3	0	0	1	0	0	0	0	1	0	0	Female	White
6	2	1	2	5	3	0	1	1	0	0	0	0	1	0	1	Male	White
7	4	2	2	6	3	0	0	1	0	0	0	0	1	0	0	Male	White
8	2	2	2	4	2	0	0	1	0	1	0	0	0	0	0	Female	White
13	2	1	2	4	2	0	1	0	0	0	0	0	0	0	0	Female	White
7	4	2	2	8	3	1	0	1	0	0	0	0	1	0	0	Male	White
13	3	2	2	3	2	0	0	1	0	0	0	0	0	0	1	Female	White
6	10	2	2	5	3	0	1	0	0	0	0	0	0	0	0	Male	African American
8	2	1	2	3	2	1	0	1	0	0	0	1	0	0	0	Male	White
7	8	2	2	3	2	0	0	1	0	0	0	0	0	0	0	Female	White
6	4	1	2	6	3	0	1	0	0	0	0	0	0	0	0	Male	White
9	2	1	2	6	3	0	1	0	0	0	0	0	0	0	0	Female	White
12	8	2	2	4	2	0	0	1	0	0	0	0	1	0	0	Female	White
12	2	1	2	4	2	0	1	0	0	0	0	0	0	0	0	Female	Hispanic
15	4	2	3	4	2	0	0	1	0	0	0	0	0	0	1	Male	White
6	2	1	2	4	2	0	1	0	0	0	0	0	0	0	0	Male	White
9	2	1	2	4	2	0	1	0	0	0	0	0	0	0	0	Male	White
14	2	1	2	5	3	0	1	0	0	0	0	0	0	0	0	Female	White
10	2	1	2	4	2	0	1	1	0	1	0	0	0	0	0	Female	White
16	2	1	2	4	2	0	1	0	0	0	0	0	0	0	0	Female	White
9	2	2	2	5	3	0	1	0	0	0	0	0	0	0	0	Male	Hispanic
10	2	1	2	4	2	0	1	0	0	0	0	0	0	0	0	Male	White
10	6	1	3	6	3	1	1	1	0	1	0	0	0	0	1	Male	African American
8	2	1	2	4	2	0	1	1	0	0	0	0	0	0	1	Female	Hispanic
18	2	2	2	5	3	1	0	1	0	0	0	0	1	0	1	Male	White
6	2	2	2	7	3	0	1	0	0	0	0	0	0	0	0	Female	White
7	2	1	3	8	3	0	1	1	0	0	1	0	0	0	0	Male	White
16	2	1	2	6	3	0	1	1	0	1	0	0	0	0	0	Female	White
17	4	2	3	7	3	1	0	1	0	0	0	1	0	0	0	Female	White
14	6	1	3	4	2	1	0	1	1	0	0	0	0	0	1	Male	Hispanic
8	2	1	2	4	2	0	1	0	0	0	0	0	0	0	0	Female	White
6	4	2	2	3	2	0	0	1	0	0	0	0	1	0	0	Female	White
9	2	2	2	5	3	0	0	1	0	1	0	0	0	0	0	Male	Asian
9	10	1	2	4	2	1	1	0	0	0	0	0	0	0	0	Male	White
9	5	1	2	7	3	1	1	1	1	0	0	1	0	1	0	Male	White
9	8	1	2	5	3	1	1	0	0	0	0	0	0	0	0	Male	White
6	2	1	2	4	2	1	1	0	0	0	0	0	0	0	0	Male	White
7	2	1	2	4	2	0	1	0	0	0	0	0	0	0	0	Male	African American
5	2	1	2	4	2	0	1	0	0	0	0	0	0	0	0	Male	White
8	9	2	2	3	2	0	0	1	0	1	0	0	0	0	0	Female	Hispanic
6	4	2	2	4	2	0	1	0	0	0	0	0	0	0	0	Female	African American
12	2	1	2	6	3	1	1	0	0	0	0	0	0	0	0	Male	White
6	2	1	2	4	2	0	1	0	0	0	0	0	0	0	0	Female	White
9	7	2	2	4	2	0	0	1	0	0	0	0	1	0	0	Male	African American
5	2	1	2	5	3	0	1	0	0	0	0	0	0	0	0	Female	Hispanic
6	2	1	2	5	3	0	1	0	0	0	0	0	0	0	0	Male	Multiracial
5	2	1	2	4	2	0	1	0	0	0	0	0	0	0	0	Female	White
5	2	1	3	5	3	1	1	1	0	0	0	0	0	0	1	Male	African American
5	2	1	2	5	3	0	1	1	0	1	0	0	0	0	0	Female	African American
8	2	1	2	4	2	1	1	0	0	0	0	0	0	0	0	Female	White
5	2	1	2	4	2	0	1	0	0	0	0	0	0	0	0	Male	Hispanic
9	2	2	2	4	2	0	0	1	0	0	0	0	1	0	0	Female	White
5	8	2	2	6	3	0	0	1	1	0	0	0	0	0	0	Male	White
9	4	2	2	4	2	0	0	1	0	0	0	0	1	0	0	Male	White
12	6	1	2	6	3	0	0	1	0	0	0	0	0	0	1	Female	White
5	4	2	2	4	2	0	0	1	0	0	0	0	0	0	1	Female	White
17	8	2	2	7	3	0	0	1	0	0	0	0	1	0	0	Female	White
6	9	2	2	4	2	0	0	1	0	0	0	0	0	0	0	Female	African American
9	2	1	3	7	3	0	1	0	0	0	0	0	0	0	0	Female	White
8	2	1	2	3	2	0	1	0	0	0	0	0	0	0	0	Male	White
6	2	1	2	4	2	0	1	0	0	0	0	0	0	0	0	Female	White
12	4	2	2	5	3	0	0	1	0	0	0	0	1	0	0	Male	White
13	4	2	2	6	3	0	0	1	0	1	0	0	0	0	0	Female	Hispanic
8	2	1	2	4	2	0	1	0	0	0	0	0	0	0	0	Female	White
5	2	1	3	5	3	1	1	1	0	1	0	0	0	0	0	Female	Multiracial
5	4	2	2	5	3	0	0	1	1	0	0	0	0	0	1	Female	White
11	4	2	2	6	3	1	0	1	0	0	0	0	1	0	0	Female	Multiracial
16	4	2	2	7	3	0	0	1	0	0	0	0	1	0	0	Female	Hispanic
8	2	1	2	7	3	0	1	0	0	0	0	0	0	0	0	Male	White
7	2	2	2	8	3	1	1	0	0	0	0	0	0	0	0	Female	Multiracial
12	2	1	2	5	3	0	1	0	0	0	0	0	0	0	0	Male	White
5	2	1	2	7	3	0	1	0	0	0	0	0	0	0	0	Female	White
6	2	1	2	5	3	0	1	0	0	0	0	0	0	0	0	Female	African American
8	2	1	2	4	2	0	1	0	0	0	0	0	0	0	0	Male	White
17	2	1	3	5	3	0	1	1	0	1	0	0	1	0	0	Female	White
7	2	2	2	4	2	0	0	1	0	1	0	0	0	0	0	Male	White
8	2	1	3	5	3	1	1	0	0	0	0	0	0	0	0	Male	White
11	1	1	2	5	3	0	1	0	0	0	0	0	0	0	0	Female	African American
9	2	1	2	4	2	0	1	1	0	0	0	0	0	0	1	Male	White
15	4	2	2	4	2	0	1	0	0	0	0	0	0	0	0	Male	White
7	4	1	2	3	2	1	0	1	0	0	0	0	0	0	1	Male	Multiracial
12	2	1	2	5	3	0	1	0	0	0	0	0	0	0	0	Male	Hispanic
5	2	1	2	4	2	0	1	0	0	0	0	0	0	0	0	Female	White
6	2	1	2	4	2	0	1	0	0	0	0	0	0	0	0	Female	White
7	2	1	2	5	3	0	1	0	0	0	0	0	0	0	0	Female	White
5	2	1	3	4	2	0	1	1	0	1	0	0	0	0	1	Male	Multiracial
5	2	1	2	4	2	0	1	0	0	0	0	0	0	0	0	Female	Multiracial
7	2	1	2	5	3	0	1	1	0	1	0	0	0	0	0	Male	White
5	2	1	2	4	2	0	1	0	0	0	0	0	0	0	0	Male	White
5	2	1	2	7	3	0	1	0	0	0	0	0	0	0	0	Female	White
4	2	2	2	5	3	0	0	1	0	1	0	0	0	0	0	Male	White
8	2	1	2	4	2	0	1	0	0	0	0	0	0	0	0	Female	White
15	2	1	3	7	3	1	1	1	0	1	1	0	0	1	0	Female	African American
5	2	1	2	4	2	0	1	0	0	0	0	0	0	0	0	Female	White
9	4	2	2	4	2	1	0	1	0	0	0	0	1	0	0	Male	Other-Unknown
6	2	1	2	5	3	0	1	0	0	0	0	0	0	0	0	Male	White
11	2	1	2	4	2	1	1	0	0	0	0	0	0	0	0	Male	White
20	2	1	2	4	2	0	1	1	0	0	0	0	0	0	1	Male	White
16	2	1	2	5	3	0	1	0	0	0	0	0	0	0	0	Male	White
5	2	1	2	4	2	0	1	0	0	0	0	0	0	0	0	Male	White
11	2	1	2	5	3	0	1	1	0	0	0	0	0	0	1	Female	White
9	3	2	2	5	3	0	0	0	0	0	0	0	0	0	0	Female	White
8	2	2	2	7	3	0	1	0	0	0	0	0	0	0	0	Female	White
6	2	1	2	5	3	0	1	0	0	0	0	0	0	0	0	Female	White
5	9	2	2	3	2	0	0	1	0	0	0	0	1	0	0	Male	White
8	2	1	2	4	2	0	1	0	0	0	0	0	0	0	0	Female	White
14	2	2	2	7	3	1	0	1	1	1	0	0	0	0	0	Male	White
8	2	1	3	7	3	1	1	1	0	1	0	0	0	0	1	Male	White
10	2	1	2	8	3	0	1	0	0	0	0	0	0	0	0	Female	White
6	2	1	2	4	2	0	1	0	0	0	0	0	0	0	0	Female	White
7	2	1	2	4	2	0	1	0	0	0	0	0	0	0	0	Male	White
10	9	1	2	4	2	0	1	0	0	0	0	0	0	0	0	Male	White
7	3	2	2	4	2	0	0	1	0	0	0	0	0	0	0	Male	Multiracial
5	2	1	2	4	2	0	1	0	0	0	0	0	0	0	0	Male	Hispanic
5	2	1	2	6	3	1	1	0	0	0	0	0	0	0	0	Female	Hispanic
7	2	2	2	4	2	0	1	0	0	0	0	0	0	0	0	Female	Multiracial
16	2	1	2	5	3	0	1	1	1	0	0	0	0	0	1	Male	White
12	10	1	2	4	2	0	1	0	0	0	0	0	0	0	0	Female	White
4	4	2	2	5	3	0	0	1	0	0	0	0	1	0	0	Female	White
6	2	1	2	4	2	0	1	0	0	0	0	0	0	0	0	Male	White
5	4	2	2	5	3	0	0	1	0	0	0	0	1	0	0	Female	White
9	2	1	2	4	2	0	1	0	0	0	0	0	0	0	0	Male	Hispanic
10	2	1	2	4	2	0	1	0	0	0	0	0	0	0	0	Female	White
6	2	2	2	4	2	1	1	0	0	0	0	0	0	0	0	Male	African American
10	2	1	2	4	2	0	1	0	0	0	0	0	0	0	0	Female	African American
13	2	2	2	5	3	0	0	1	0	1	0	0	0	0	0	Female	White
6	2	1	2	5	3	0	1	0	0	0	0	0	0	0	0	Female	White
17	4	2	2	4	2	1	0	1	0	0	0	0	1	0	0	Male	Multiracial
16	2	1	2	5	3	0	1	0	0	0	0	0	0	0	0	Male	White
12	10	1	2	5	3	0	1	0	0	0	0	0	0	0	0	Male	White
18	4	2	2	6	3	0	1	1	0	0	0	0	1	0	0	Male	White
14	2	1	2	4	2	0	1	1	0	0	0	1	0	0	0	Female	White
7	2	1	2	4	2	1	1	0	0	0	0	0	0	0	0	Female	White
12	4	1	2	4	2	0	1	1	0	0	0	0	0	0	1	Male	African American
7	4	2	2	7	3	1	0	1	0	0	0	0	1	0	0	Female	Multiracial
13	4	2	2	5	3	0	0	1	0	0	0	1	1	0	0	Female	White
6	4	2	2	9	4	1	0	1	0	1	0	0	1	0	0	Female	White
8	6	1	2	4	2	1	0	0	0	0	0	0	0	0	0	Female	Hispanic
8	2	1	2	5	3	1	1	0	0	0	0	0	0	0	0	Female	African American
15	4	1	2	8	3	0	1	1	0	0	0	0	0	0	0	Male	White
6	4	2	3	5	3	0	0	1	0	0	0	0	0	0	1	Female	White
5	2	1	2	5	3	0	1	0	0	0	0	0	0	0	0	Male	White
5	2	1	2	4	2	0	1	0	0	0	0	0	0	0	0	Male	White
5	2	1	2	4	2	0	1	0	0	0	0	0	0	0	0	Female	White
7	4	2	2	4	2	0	1	1	0	0	0	0	1	0	0	Male	Multiracial
11	8	1	2	5	3	0	1	0	0	0	0	0	0	0	0	Female	White
7	2	2	2	5	3	0	0	1	0	1	0	0	0	0	0	Male	White
5	2	2	2	3	2	1	0	1	0	1	0	0	1	0	0	Female	White
10	8	2	2	4	2	0	0	1	0	0	0	0	1	0	0	Female	White
5	2	2	2	7	3	0	0	1	0	1	0	0	0	0	0	Female	White
10	2	1	2	4	2	0	1	0	0	0	0	0	0	0	0	Female	White
7	2	1	2	5	3	0	1	1	0	1	0	0	0	0	0	Male	White
15	2	1	2	8	3	1	1	1	0	0	0	0	0	0	0	Female	White
7	2	2	2	1	2	0	0	1	0	0	0	0	1	0	0	Female	White
5	4	2	2	2	2	0	1	0	0	0	0	0	0	0	0	Male	Hispanic
4	2	1	2	4	2	0	1	1	0	1	0	0	0	0	0	Male	Hispanic
5	2	1	2	4	2	0	1	0	0	0	0	0	0	0	0	Male	Hispanic
6	7	1	2	4	2	0	0	1	0	0	0	1	0	0	0	Male	African American
8	2	1	2	4	2	0	1	0	0	0	0	0	0	0	0	Female	White
6	2	1	2	4	2	0	1	0	0	0	0	0	0	0	0	Male	White
15	2	1	2	5	3	0	1	1	0	0	0	0	0	0	1	Male	White
4	2	1	2	6	3	0	1	0	0	0	0	0	0	0	0	Female	White
7	2	1	2	7	3	0	1	0	0	0	0	0	0	0	0	Male	White
5	2	1	2	4	2	0	1	0	0	0	0	0	0	0	0	Male	Asian
6	2	1	2	5	3	0	1	0	0	0	0	0	0	0	0	Female	White
9	7	1	2	5	3	0	1	1	0	0	0	1	0	0	0	Male	White
4	4	2	3	4	2	1	0	1	0	0	0	0	1	0	0	Male	White
6	4	1	2	7	3	0	1	0	0	0	0	0	0	0	0	Male	White
5	4	2	2	3	2	0	1	1	0	0	0	0	1	0	0	Female	White
3	5	1	3	4	2	0	0	1	0	0	0	1	0	0	0	Female	White
12	8	2	2	7	3	0	0	1	0	0	0	0	1	0	0	Male	White
12	2	1	2	5	3	0	1	1	0	0	0	0	0	0	0	Female	White
6	2	1	2	4	2	0	1	1	0	0	0	0	0	0	1	Female	White
10	7	1	2	5	3	0	1	0	0	0	0	0	0	0	0	Male	African American
6	2	1	2	7	3	0	1	0	0	0	0	0	0	0	0	Male	White
5	8	2	2	4	2	0	0	1	0	0	0	0	1	0	0	Female	White
4	2	1	2	6	3	0	1	0	0	0	0	0	0	0	0	Male	Multiracial
3	2	1	2	5	3	0	1	0	0	0	0	0	0	0	0	Male	White
5	2	1	2	10	4	0	1	1	0	0	0	0	0	0	0	Female	White
5	2	1	3	3	2	1	1	0	0	0	0	0	0	0	0	Male	White
6	2	2	2	6	3	1	0	1	0	1	0	0	0	0	0	Female	African American
14	2	1	2	2	2	1	0	1	0	0	0	0	0	0	1	Male	White
5	2	1	2	4	2	0	1	0	0	0	0	0	0	0	0	Female	White
12	4	2	2	5	3	0	0	1	0	0	0	1	0	0	0	Male	White
4	2	1	2	4	2	0	1	0	0	0	0	0	0	0	0	Female	Asian
5	2	1	2	7	3	0	1	0	0	0	0	0	0	0	0	Female	White
14	8	2	2	3	2	0	1	1	0	0	0	0	1	0	0	Female	White
6	10	1	2	7	3	1	1	1	0	0	0	0	0	0	1	Female	White
3	10	1	2	5	3	0	1	0	0	0	0	0	0	0	0	Male	White
5	2	1	2	7	3	0	1	0	0	0	0	0	0	0	0	Female	White
5	2	1	3	4	2	1	1	1	0	1	0	0	0	0	1	Male	African American
3	2	1	3	4	2	0	1	0	0	0	0	0	0	0	0	Female	White
6	2	1	2	5	3	0	1	0	0	0	0	0	0	0	0	Male	White
16	6	1	2	4	2	0	1	0	0	0	0	0	0	0	0	Female	White
11	4	2	2	7	3	1	0	1	0	0	0	0	1	0	0	Male	White
8	7	1	2	4	2	0	1	0	0	0	0	0	0	0	0	Female	Hispanic
16	8	1	2	3	2	0	0	1	0	0	0	0	0	0	1	Male	White
13	6	2	3	7	3	1	0	1	0	0	0	0	0	0	0	Female	African American
6	8	1	2	5	3	0	1	0	0	0	0	0	0	0	0	Female	White
3	2	2	2	10	4	0	1	0	0	0	0	0	0	0	0	Male	White
6	5	2	2	3	2	1	0	1	0	0	0	0	1	0	0	Male	White
16	2	2	2	4	2	1	1	0	0	0	0	0	0	0	0	Female	Hispanic
17	2	2	2	6	3	1	1	0	0	0	0	0	0	0	0	Male	African American
9	4	2	2	7	3	0	1	0	0	0	0	0	0	0	0	Female	White
11	2	1	2	4	2	0	1	1	0	0	0	0	0	0	0	Male	White
7	2	1	2	4	2	0	1	0	0	0	0	0	0	0	0	Female	White
9	2	1	2	4	2	0	1	0	0	0	0	0	0	0	0	Male	White
10	2	1	2	4	2	0	1	1	0	1	0	0	0	0	0	Female	White
3	4	2	3	4	2	0	0	1	0	0	0	0	1	0	0	Male	White
7	4	2	2	4	2	0	0	1	0	1	0	0	0	0	0	Female	White
4	2	1	2	5	3	0	1	0	0	0	0	0	0	0	0	Male	White
3	4	2	2	5	3	0	0	1	0	0	0	0	1	0	0	Male	Multiracial
14	4	2	2	5	3	1	0	1	0	1	0	0	1	0	0	Male	White
17	7	1	2	4	2	0	1	0	0	0	0	0	0	0	0	Male	White
3	2	1	2	4	2	0	1	0	0	0	0	0	0	0	0	Male	African American
8	10	1	3	7	3	0	1	1	1	0	0	0	1	0	1	Female	White
4	6	2	3	4	2	1	0	1	0	0	0	1	1	0	0	Male	White
17	4	1	2	6	3	0	1	0	0	0	0	0	0	0	0	Female	White
3	2	1	2	5	3	1	1	0	0	0	0	0	0	0	0	Male	Multiracial
4	4	2	2	3	2	0	0	1	0	0	0	0	1	0	0	Male	White
8	10	1	2	4	2	0	0	1	0	0	0	0	0	0	1	Male	White
11	2	1	2	6	3	0	1	0	0	0	0	0	0	0	0	Female	White
10	2	2	2	7	3	1	0	1	0	0	0	1	0	0	0	Male	Other-Unknown
15	2	1	2	4	2	0	1	0	0	0	0	0	0	0	0	Female	White
9	4	2	2	6	3	1	0	1	0	0	0	0	1	0	0	Female	Hispanic
7	7	1	2	6	3	0	1	0	0	0	0	0	0	0	0	Male	African American
3	2	1	2	2	2	0	1	1	0	0	0	0	0	0	0	Male	Multiracial
4	2	1	2	5	3	0	1	0	0	0	0	0	0	0	0	Female	Other-Unknown
6	2	2	1	7	3	1	1	0	0	0	0	0	0	0	0	Male	White
4	7	1	3	5	3	1	0	1	0	0	0	0	0	0	1	Female	African American
4	6	1	3	3	2	1	0	1	1	0	0	0	0	0	1	Male	Hispanic
7	2	1	2	5	3	0	1	0	0	0	0	0	0	0	0	Female	White
12	4	2	2	4	2	0	0	1	0	0	0	0	1	0	0	Female	White
3	4	2	3	5	3	0	0	1	0	0	0	0	0	0	1	Male	Multiracial
8	6	1	2	4	2	0	1	0	0	0	0	0	0	0	0	Male	White
3	2	1	2	4	2	0	1	0	0	0	0	0	0	0	0	Male	White
2	2	1	2	4	2	0	1	0	0	0	0	0	0	0	0	Female	White
5	2	2	2	3	2	0	0	1	0	1	0	0	0	0	0	Female	White
14	2	2	2	4	2	0	0	1	0	1	0	0	0	0	0	Female	Hispanic
2	2	1	2	4	2	0	1	0	0	0	0	0	0	0	0	Male	White
2	4	2	2	3	2	0	1	0	0	0	0	0	0	0	0	Male	Multiracial
4	2	1	2	4	2	0	1	0	0	0	0	0	0	0	0	Female	White
3	2	1	2	7	3	0	1	0	0	0	0	0	0	0	0	Female	White
3	8	2	2	9	4	1	0	1	0	0	0	0	1	0	0	Male	White
4	2	1	2	5	3	0	1	0	0	0	0	0	0	0	0	Female	White
15	4	2	2	3	2	0	0	1	0	0	0	0	1	0	0	Female	White
4	2	1	2	5	3	0	1	0	0	0	0	0	0	0	0	Female	African American
5	10	1	2	4	2	0	1	0	0	0	0	0	0	0	0	Female	White
4	2	1	2	4	2	0	1	0	0	0	0	0	0	0	0	Female	White
3	4	2	2	5	3	0	0	1	0	0	0	0	1	0	0	Female	White
4	2	1	2	7	3	0	1	0	0	0	0	0	0	0	0	Male	White
2	2	1	2	7	3	0	1	1	0	0	0	0	0	0	1	Female	White
6	2	1	2	4	2	0	1	0	0	0	0	0	0	0	0	Male	White
3	4	2	2	5	3	0	0	1	0	0	0	0	1	0	0	Male	White
3	2	1	2	7	3	0	1	0	0	0	0	0	0	0	0	Male	Hispanic
5	2	1	2	4	2	0	1	0	0	0	0	0	0	0	0	Male	Multiracial
9	2	1	2	4	2	0	1	0	0	0	0	0	0	0	0	Male	White
9	2	1	2	8	3	0	1	0	0	0	0	0	0	0	0	Female	White
11	8	2	2	3	2	0	0	1	0	0	0	0	1	0	0	Male	White
3	2	1	2	5	3	0	1	0	0	0	0	0	0	0	0	Female	White
5	4	2	2	4	2	1	0	1	0	0	0	0	1	0	0	Male	White
13	2	1	2	5	3	0	1	0	0	0	0	0	0	0	0	Male	White
3	2	1	2	4	2	0	1	0	0	0	0	0	0	0	0	Male	White
2	2	1	3	5	3	1	1	0	0	0	0	0	0	0	0	Male	White
16	10	1	2	7	3	0	1	0	0	0	0	0	0	0	0	Female	White
4	2	1	2	4	2	0	1	0	0	0	0	0	0	0	0	Female	Multiracial
17	2	1	2	5	3	0	1	1	0	0	0	1	0	0	0	Male	African American
6	2	2	2	7	3	1	1	0	0	0	0	0	0	0	0	Male	White
2	2	1	2	5	3	0	1	0	0	0	0	0	0	0	0	Female	White
13	10	1	2	5	3	0	1	0	0	0	0	0	0	0	0	Female	White
2	4	2	2	3	2	0	0	1	0	0	0	0	1	0	0	Male	White
5	6	2	2	2	2	0	0	1	0	0	0	0	0	0	1	Female	Other-Unknown
2	4	2	2	7	3	0	0	1	0	0	0	0	1	0	0	Male	White
17	2	1	2	4	2	1	1	0	0	0	0	0	0	0	0	Female	Multiracial
8	2	1	2	7	3	1	1	1	0	0	0	0	0	0	1	Male	White
4	4	2	3	7	3	1	0	1	0	0	0	1	1	0	0	Female	African American
9	2	1	2	4	2	0	1	0	0	0	0	0	0	0	0	Female	White
4	2	2	2	3	2	0	0	1	0	0	0	0	1	0	0	Male	African American
3	2	1	2	3	2	0	1	0	0	0	0	0	0	0	0	Male	White
15	2	1	2	4	2	0	1	0	0	0	0	0	0	0	0	Female	White
6	2	1	2	5	3	0	1	0	0	0	0	0	0	0	0	Male	Hispanic
12	2	2	2	3	2	0	1	0	0	0	0	0	0	0	0	Male	White
15	2	1	2	5	3	0	1	0	0	0	0	0	0	0	0	Male	White
6	2	1	2	4	2	0	1	0	0	0	0	0	0	0	0	Male	White
12	2	2	3	6	3	1	0	1	1	0	0	0	0	0	1	Male	Other-Unknown
4	2	1	2	5	3	1	1	0	0	0	0	0	0	0	0	Male	Multiracial
9	2	1	2	7	3	1	0	1	0	1	0	0	0	0	1	Female	White
2	2	1	2	5	3	0	1	1	0	1	0	0	0	0	0	Male	Hispanic
15	2	1	2	6	3	1	1	1	0	0	0	1	0	0	1	Male	White
3	2	1	2	4	2	0	1	0	0	0	0	0	0	0	0	Male	White
18	2	1	2	4	2	0	1	0	0	0	0	0	0	0	0	Female	White
11	2	1	2	5	3	0	1	0	0	0	0	0	0	0	0	Female	Other-Unknown
6	4	2	3	5	3	1	0	1	0	0	0	0	0	1	0	Female	White
4	2	1	2	6	3	0	1	0	0	0	0	0	0	0	0	Male	African American
9	2	1	2	4	2	0	1	0	0	0	0	0	0	0	0	Female	White
3	2	1	2	7	3	0	1	0	0	0	0	0	0	0	0	Female	African American
16	2	2	2	5	3	0	0	1	0	0	0	0	1	0	0	Female	White
3	2	1	2	4	2	0	1	0	0	0	0	0	0	0	0	Female	White
3	2	1	2	4	2	0	1	0	0	0	0	0	0	0	0	Male	White
5	2	1	2	5	3	1	1	0	0	0	0	0	0	0	0	Male	White
2	2	1	2	4	2	0	1	1	0	0	0	0	0	0	1	Male	White
4	2	1	2	4	2	0	1	1	0	0	0	0	0	0	1	Female	Hispanic
10	2	2	2	4	2	1	0	1	0	1	0	0	1	0	0	Female	African American
17	10	2	2	4	2	0	0	1	0	1	0	0	0	0	0	Female	White
3	2	1	2	5	3	0	1	0	0	0	0	0	0	0	0	Male	White
11	2	1	2	4	2	0	1	0	0	0	0	0	0	0	0	Female	White
3	2	1	2	4	2	0	1	0	0	0	0	0	0	0	0	Female	White
3	2	1	2	4	2	0	1	0	0	0	0	0	0	0	0	Female	White
2	2	1	2	4	2	0	1	0	0	0	0	0	0	0	0	Female	White
1	2	2	2	4	2	0	0	1	0	1	0	0	0	0	0	Female	White
13	4	1	2	3	2	0	1	0	0	0	0	0	0	0	0	Female	White
15	4	2	2	6	3	0	1	1	0	1	0	0	0	0	0	Male	White
1	2	1	2	7	3	0	1	1	0	1	0	0	0	0	0	Female	White
7	2	1	2	8	3	0	1	0	0	0	0	0	0	0	0	Male	Other-Unknown
5	2	1	2	4	2	0	1	0	0	0	0	0	0	0	0	Male	Multiracial
5	2	1	2	4	2	0	1	0	0	0	0	0	0	0	0	Male	White
3	2	1	2	5	3	1	1	0	0	0	0	0	0	0	0	Female	White
2	2	2	2	7	3	0	1	0	0	0	0	0	0	0	0	Male	White
9	2	1	2	5	3	0	1	0	0	0	0	0	0	0	0	Female	White
6	4	2	2	2	2	1	0	1	0	0	0	0	0	0	0	Male	White
1	2	1	2	4	2	0	1	0	0	0	0	0	0	0	0	Male	White
2	2	1	2	4	2	0	1	0	0	0	0	0	0	0	0	Male	White
5	2	1	2	4	2	0	1	0	0	0	0	0	0	0	0	Female	White
3	4	2	2	7	3	0	1	0	0	0	0	0	0	0	0	Male	White
3	2	1	2	4	2	0	1	0	0	0	0	0	0	0	0	Male	White
3	2	2	2	4	2	0	1	0	0	0	0	0	0	0	0	Male	White
3	2	1	2	4	2	0	1	0	0	0	0	0	0	0	0	Female	Hispanic
2	2	1	2	7	3	0	1	0	0	0	0	0	0	0	0	Female	White
14	2	1	3	4	2	1	1	1	1	0	0	0	0	0	0	Female	Multiracial
2	6	1	3	5	3	1	1	1	0	0	0	0	0	0	1	Male	White
9	2	1	2	4	2	0	1	0	0	0	0	0	0	0	0	Male	Hispanic
13	2	1	2	6	3	1	1	0	0	0	0	0	0	0	0	Male	White
4	2	1	2	3	2	0	1	0	0	0	0	0	0	0	0	Male	White
8	2	1	2	5	3	1	1	1	1	0	0	0	0	0	0	Female	White
5	10	1	2	4	2	0	1	0	0	0	0	0	0	0	0	Male	White
17	10	1	2	4	2	0	1	1	0	1	0	0	0	0	0	Female	White
12	6	2	3	4	2	1	0	1	0	1	0	0	0	0	0	Female	White
13	10	1	2	6	3	1	1	1	0	0	0	0	0	0	1	Female	Multiracial
3	2	1	2	7	3	0	1	0	0	0	0	0	0	0	0	Male	Multiracial
6	4	2	2	3	2	0	0	1	0	0	0	0	0	0	0	Male	White
16	2	1	2	4	2	0	1	0	0	0	0	0	0	0	0	Male	White
1	2	1	2	4	2	0	1	0	0	0	0	0	0	0	0	Female	White
2	4	2	2	5	3	1	0	1	0	1	0	0	0	0	0	Male	White
8	2	1	2	5	3	0	1	0	0	0	0	0	0	0	0	Male	White
4	2	1	2	4	2	0	1	0	0	0	0	0	0	0	0	Female	White
4	2	1	2	4	2	0	1	0	0	0	0	0	0	0	0	Male	White
4	2	2	2	4	2	0	0	1	0	1	0	0	0	0	0	Female	White
3	2	1	2	4	2	0	1	0	0	0	0	0	0	0	0	Female	Hispanic
3	2	1	1	4	2	0	1	0	0	0	0	0	0	0	0	Female	Multiracial
6	4	2	2	5	3	0	0	1	0	0	0	0	1	0	0	Male	White
13	11	1	2	7	3	1	1	0	0	0	0	0	0	0	0	Male	Hispanic
5	8	2	2	3	2	0	0	1	0	0	0	0	1	0	0	Male	White
2	2	1	3	2	2	1	1	1	0	0	0	1	0	0	1	Male	White
3	2	1	2	3	2	0	1	0	0	0	0	0	0	0	0	Female	White
3	4	2	2	4	2	0	0	1	0	0	1	0	0	0	0	Male	Hispanic
3	2	1	2	7	3	0	1	1	0	1	0	0	0	0	0	Male	White
1	7	1	2	5	3	0	1	0	0	0	0	0	0	0	0	Male	White
11	4	2	2	5	3	0	0	1	0	0	0	0	1	0	0	Female	White
3	2	1	2	5	3	0	1	0	0	0	0	0	0	0	0	Female	White
2	2	1	2	7	3	1	1	0	0	0	0	0	0	0	0	Male	White
3	6	1	3	5	3	0	0	1	1	0	0	0	1	0	1	Female	White
4	2	2	2	6	3	1	1	0	0	0	0	0	0	0	0	Female	White
12	2	1	3	4	2	0	1	1	0	0	0	0	0	0	1	Male	Other-Unknown
13	2	1	2	4	2	0	1	0	0	0	0	0	0	0	0	Female	White
15	6	1	3	7	3	1	0	1	0	0	0	0	0	0	1	Male	White
15	2	1	2	6	3	0	1	0	0	0	0	0	0	0	0	Female	White
4	2	1	2	5	3	0	1	0	0	0	0	0	0	0	0	Male	White
3	10	1	2	8	3	1	1	0	0	0	0	0	0	0	0	Female	White
1	2	1	2	5	3	0	1	1	0	1	0	0	0	0	0	Female	White
1	2	1	2	4	2	0	1	0	0	0	0	0	0	0	0	Male	White
7	2	2	3	3	2	1	0	1	0	0	0	0	1	0	0	Male	White
15	2	1	2	5	3	0	1	0	0	0	0	0	0	0	0	Female	White
16	2	1	2	5	3	0	1	0	0	0	0	0	0	0	0	Male	White
16	2	1	2	3	2	1	1	0	0	0	0	0	0	0	0	Male	White
9	2	2	2	5	3	0	0	1	0	1	0	0	0	0	0	Male	White
9	2	1	2	6	3	0	1	0	0	0	0	0	0	0	0	Male	White
18	9	2	2	6	3	0	0	1	0	0	0	0	1	0	0	Female	White
2	2	2	1	7	3	0	0	1	0	1	0	0	0	0	0	Female	White
18	4	1	2	7	3	0	1	0	0	0	0	0	0	0	0	Male	White
2	6	1	2	6	3	1	1	1	0	1	0	0	0	0	0	Female	White
2	2	1	2	5	3	0	1	0	0	0	0	0	0	0	0	Male	Hispanic
11	2	1	2	4	2	0	1	0	0	0	0	0	0	0	0	Female	White
1	2	1	2	5	3	0	1	0	0	0	0	0	0	0	0	Male	White
2	2	1	2	4	2	0	1	0	0	0	0	0	0	0	0	Male	Hispanic
17	4	2	2	6	3	0	0	1	0	0	0	0	0	0	0	Female	White
9	6	1	2	4	2	1	0	1	0	0	0	0	0	0	1	Female	Multiracial
6	8	2	2	4	2	0	0	1	1	0	0	0	0	0	0	Male	Multiracial
2	2	1	2	4	2	0	0	1	0	1	0	0	0	0	0	Male	White
16	4	2	2	4	2	0	0	1	0	1	0	0	0	0	0	Male	White
3	2	1	2	4	2	0	1	0	0	0	0	0	0	0	0	Male	White
1	4	2	3	4	2	0	0	1	0	0	0	0	0	0	1	Female	White
4	6	2	3	4	2	1	0	1	1	0	0	0	0	0	0	Male	White
4	2	1	2	4	2	0	1	0	0	0	0	0	0	0	0	Female	White
4	2	1	2	5	3	0	1	0	0	0	0	0	0	0	0	Female	White
1	9	2	2	4	2	0	0	1	0	1	0	0	0	0	0	Female	White
17	2	1	2	4	2	0	1	0	0	0	0	0	0	0	0	Male	White
1	2	1	2	5	3	0	1	0	0	0	0	0	0	0	0	Male	White
3	2	1	2	7	3	0	1	1	0	0	0	0	1	0	0	Female	Hispanic
9	6	2	2	6	3	1	0	1	0	0	1	0	0	0	0	Female	White
14	8	2	2	4	2	0	0	1	0	0	0	0	0	0	0	Female	White
13	4	1	3	4	2	0	1	1	0	0	0	0	0	0	1	Female	White
12	2	2	1	6	3	0	1	0	0	0	0	0	0	0	0	Female	African American
1	2	1	2	4	2	0	1	0	0	0	0	0	0	0	0	Female	Hispanic
5	2	1	2	3	2	0	1	0	0	0	0	0	0	0	0	Male	White
8	2	1	2	8	3	1	1	0	0	0	0	0	0	0	0	Female	White
3	4	2	2	4	2	0	1	1	0	1	0	0	0	0	0	Male	White
3	2	1	2	5	3	0	1	0	0	0	0	0	0	0	0	Female	White
4	10	1	2	5	3	1	1	0	0	0	0	0	0	0	0	Male	Multiracial
3	2	1	3	4	2	0	1	1	0	0	0	1	0	0	0	Male	Multiracial
1	2	1	3	4	2	0	1	0	0	0	0	0	0	0	0	Male	White
1	4	2	2	5	3	1	0	1	0	0	0	0	1	0	0	Female	White
4	2	1	3	7	3	0	1	1	0	1	0	1	0	0	1	Female	White
3	2	1	2	4	2	1	1	0	0	0	0	0	0	0	0	Female	White
1	2	1	2	4	2	0	1	0	0	0	0	0	0	0	0	Male	White
0	2	1	2	5	3	0	1	0	0	0	0	0	0	0	0	Male	White
5	2	1	3	7	3	1	1	1	0	0	0	0	0	0	1	Male	White
0	2	1	2	4	2	1	1	0	0	0	0	0	0	0	0	Male	White
16	2	1	2	5	3	0	1	0	0	0	0	0	0	0	0	Female	White
4	2	1	2	4	2	0	1	0	0	0	0	0	0	0	0	Female	White
4	4	2	2	5	3	0	0	1	0	0	0	0	1	0	0	Female	White
3	2	1	2	4	2	0	1	0	0	0	0	0	0	0	0	Male	White
4	6	2	2	6	3	0	1	1	0	0	0	1	1	0	0	Female	Multiracial
4	6	1	2	5	3	1	0	0	0	0	0	0	0	0	0	Male	Multiracial
1	11	1	2	3	2	1	1	0	0	0	0	0	0	0	0	Female	White
3	2	1	2	4	2	0	1	0	0	0	0	0	0	0	0	Male	Multiracial
4	2	1	2	5	3	0	1	0	0	0	0	0	0	0	0	Male	White
2	2	2	2	4	2	0	0	1	0	1	0	0	0	0	0	Female	White
9	6	2	2	7	3	1	0	1	1	1	0	0	0	0	0	Male	Multiracial
3	4	2	2	7	3	0	0	1	0	1	0	0	1	0	0	Male	White
2	2	1	2	4	2	0	1	0	0	0	0	0	0	0	0	Male	White
2	2	1	2	4	2	0	1	0	0	0	0	0	0	0	0	Female	White
1	9	1	2	5	3	0	1	0	0	0	0	0	0	0	0	Female	Hispanic
2	10	2	1	4	2	0	1	0	0	0	0	0	0	0	0	Female	White
2	4	2	3	7	3	1	0	1	0	0	1	0	0	0	0	Male	White
2	10	1	2	7	3	0	1	0	0	0	0	0	0	0	0	Male	White
4	2	1	2	4	2	0	1	0	0	0	0	0	0	0	0	Male	White
15	2	2	2	4	2	0	0	1	0	1	0	0	0	0	0	Female	White
3	2	1	2	3	2	0	1	0	0	0	0	0	0	0	0	Female	Multiracial
5	2	1	2	4	2	0	1	0	0	0	0	0	0	0	0	Male	White
12	2	1	2	5	3	0	1	0	0	0	0	0	0	0	0	Male	White
0	2	1	2	4	2	0	1	0	0	0	0	0	0	0	0	Male	White
16	8	1	2	5	3	0	1	1	1	1	0	0	1	1	1	Female	White
1	4	1	2	6	3	0	1	0	0	0	0	0	0	0	0	Male	White
4	2	1	2	6	3	1	1	0	0	0	0	0	0	0	0	Female	White
2	3	2	2	4	2	0	0	1	0	0	0	0	1	0	0	Male	Multiracial
3	2	1	2	4	2	0	1	0	0	0	0	0	0	0	0	Female	White
4	2	2	2	4	2	0	0	1	0	1	0	0	0	0	0	Female	White
9	2	1	2	4	2	1	1	0	0	0	0	0	0	0	0	Female	White
12	2	1	2	4	2	0	1	1	0	0	0	0	0	0	1	Male	White
11	2	2	2	4	2	0	0	1	0	1	0	0	0	0	0	Female	White
2	2	1	2	4	2	0	1	0	0	0	0	0	0	0	0	Male	White
2	2	2	1	4	2	1	1	0	0	0	0	0	0	0	0	Female	White
13	2	1	2	7	3	1	1	0	0	0	0	0	0	0	0	Female	White
0	4	1	2	5	3	1	1	1	0	0	0	0	1	0	0	Male	Hispanic
10	2	1	2	4	2	0	1	0	0	0	0	0	0	0	0	Female	White
0	4	2	2	7	3	1	0	1	0	0	0	0	0	0	1	Male	White
14	2	1	2	4	2	0	1	0	0	0	0	0	0	0	0	Male	White
3	2	1	2	4	2	1	1	0	0	0	0	0	0	0	0	Female	White
7	2	2	2	7	3	1	0	1	0	0	0	1	0	0	0	Male	White
1	2	1	2	4	2	0	1	0	0	0	0	0	0	0	0	Female	White
5	4	2	2	4	2	1	0	1	0	0	0	0	1	0	0	Male	White
14	4	2	3	2	2	1	0	1	0	0	0	0	1	0	0	Male	White
11	4	2	2	5	3	1	0	1	0	0	0	0	1	0	0	Female	White
16	8	2	2	4	2	0	0	1	0	0	0	0	1	0	0	Male	White
14	4	2	2	7	3	1	1	0	0	0	0	0	0	0	0	Male	White
3	2	1	2	4	2	0	1	1	0	1	0	0	0	0	0	Male	White
6	2	1	2	3	2	0	1	0	0	0	0	0	0	0	0	Male	White
6	2	1	2	7	3	1	1	0	0	0	0	0	0	0	0	Male	Multiracial
2	2	1	2	4	2	0	1	0	0	0	0	0	0	0	0	Male	White
2	2	2	2	6	3	1	1	0	0	0	0	0	0	0	0	Male	White
2	4	1	2	8	3	0	1	0	0	0	0	0	0	0	0	Male	Multiracial
0	2	1	2	5	3	1	1	0	0	0	0	0	0	0	0	Male	African American
3	2	2	2	7	3	1	1	0	0	0	0	0	0	0	0	Male	Other-Unknown
0	2	2	2	10	4	1	1	0	0	0	0	0	0	0	0	Male	White
20	2	1	2	7	3	0	1	0	0	0	0	0	0	0	0	Male	White
2	2	1	2	5	3	0	1	1	0	0	0	0	0	0	1	Male	White
7	2	1	2	4	2	0	1	0	0	0	0	0	0	0	0	Female	White
17	4	2	2	3	2	0	0	1	0	1	0	0	0	0	1	Female	White
1	4	2	2	6	3	0	0	1	0	0	0	0	0	0	1	Female	White
2	2	1	2	4	2	1	1	0	0	0	0	0	0	0	0	Male	White
8	10	1	2	4	2	0	1	0	0	0	0	0	0	0	0	Male	White
3	2	1	2	4	2	0	1	0	0	0	0	0	0	0	0	Female	White
15	4	1	2	5	3	0	1	1	0	0	0	0	1	0	0	Male	White
14	4	2	2	4	2	0	0	1	0	0	0	0	1	0	0	Female	White
2	8	2	2	5	3	0	0	1	1	0	0	0	0	0	0	Female	White
13	2	1	2	3	2	0	1	0	0	0	0	0	0	0	0	Female	White
4	2	1	2	4	2	0	1	0	0	0	0	0	0	0	0	Female	White
4	2	1	2	4	2	0	1	0	0	0	0	0	0	0	0	Female	White
16	3	2	2	9	4	0	0	1	0	0	0	0	0	0	0	Female	White
1	2	1	2	5	3	0	1	0	0	0	0	0	0	0	0	Female	White
16	6	2	3	5	3	1	0	1	0	0	0	0	0	0	1	Male	White
0	2	1	2	4	2	0	1	0	0	0	0	0	0	0	0	Female	White
5	5	2	2	5	3	0	0	1	0	0	0	0	1	0	0	Male	White
0	2	1	3	4	2	1	0	1	1	0	0	0	1	0	1	Male	White
1	2	2	2	6	3	0	0	1	1	0	0	0	1	0	0	Female	White
17	2	2	2	7	3	1	0	1	0	0	0	0	1	0	0	Male	Hispanic
10	2	1	2	2	2	0	1	0	0	0	0	0	0	0	0	Female	White
2	5	2	3	5	3	1	0	1	0	0	0	0	0	0	1	Female	African American
1	2	1	2	4	2	1	1	0	0	0	0	0	0	0	0	Male	White
15	2	1	2	5	3	0	1	0	0	0	0	0	0	0	0	Male	White
0	2	1	2	4	2	1	1	1	0	1	0	0	0	0	0	Male	White
4	2	1	2	4	2	0	1	0	0	0	0	0	0	0	0	Female	White
9	4	2	2	9	4	0	1	0	0	0	0	0	0	0	0	Female	White
4	4	2	2	4	2	0	0	1	0	0	0	0	1	0	0	Male	Multiracial
14	2	1	2	5	3	0	1	1	0	1	0	0	0	0	0	Male	White
3	6	1	3	7	3	1	1	1	0	1	0	0	0	0	1	Male	Hispanic
0	2	1	2	4	2	0	1	0	0	0	0	0	0	0	0	Male	White
14	4	2	2	3	2	1	0	1	0	1	0	0	0	0	0	Male	White
2	2	1	2	5	3	0	1	0	0	0	0	0	0	0	0	Male	Hispanic
11	2	1	2	5	3	0	1	0	0	0	0	0	0	0	0	Female	White
10	10	2	2	4	2	0	0	1	0	1	0	0	1	0	0	Female	Hispanic
17	4	2	2	5	3	1	1	0	0	0	0	0	0	0	0	Male	White
5	4	1	3	7	3	1	0	1	0	1	0	0	1	0	1	Female	White
0	2	1	2	4	2	1	1	0	0	0	0	0	0	0	0	Female	African American
3	2	1	2	6	3	0	1	0	0	0	0	0	0	0	0	Female	White
3	2	2	2	5	3	1	1	0	0	0	0	0	0	0	0	Female	Other-Unknown
5	2	1	2	6	3	0	1	0	0	0	0	0	0	0	0	Male	White
4	2	2	2	4	2	0	0	1	0	1	0	0	0	0	0	Male	White
2	2	1	2	6	3	0	1	0	0	0	0	0	0	0	0	Male	White
1	2	1	2	6	3	0	1	0	0	0	0	0	0	0	0	Female	White
3	2	1	2	5	3	0	1	1	0	1	0	0	0	0	0	Male	Other-Unknown
1	4	2	1	7	3	1	0	1	0	0	0	0	1	0	0	Male	Hispanic
2	2	1	2	3	2	0	1	1	0	0	0	0	0	0	1	Female	African American
5	2	1	2	4	2	0	1	0	0	0	0	0	0	0	0	Female	White
15	4	2	2	6	3	1	0	1	0	1	0	0	0	0	0	Female	White
3	2	1	2	4	2	0	1	0	0	0	0	0	0	0	0	Male	African American
8	2	1	2	8	3	0	1	0	0	0	0	0	0	0	0	Male	Hispanic
7	2	1	2	5	3	0	1	0	0	0	0	0	0	0	0	Female	White
4	2	1	2	4	2	0	1	1	0	1	0	0	0	0	0	Male	White
0	2	1	2	5	3	0	1	1	0	1	0	0	0	0	0	Female	Other-Unknown
1	2	2	2	10	4	0	1	0	0	0	0	0	0	0	0	Male	White
3	8	1	2	8	3	0	1	0	0	0	0	0	0	0	0	Male	White
0	2	1	2	4	2	0	1	0	0	0	0	0	0	0	0	Female	White
11	2	1	2	5	3	0	1	1	0	1	0	0	0	0	0	Female	Multiracial
8	2	2	2	6	3	0	1	0	0	0	0	0	0	0	0	Female	White
9	2	1	2	5	3	0	1	0	0	0	0	0	0	0	0	Female	White
9	2	1	2	5	3	0	1	0	0	0	0	0	0	0	0	Male	White
4	2	1	2	4	2	0	1	0	0	0	0	0	0	0	0	Male	Hispanic
9	2	2	2	8	3	1	1	0	0	0	0	0	0	0	0	Male	Asian
15	2	1	2	5	3	0	1	1	1	0	0	0	1	0	1	Female	Multiracial
17	2	1	2	4	2	0	1	0	0	0	0	0	0	0	0	Female	White
3	2	1	2	4	2	0	1	0	0	0	0	0	0	0	0	Female	White
13	2	1	2	4	2	0	1	0	0	0	0	0	0	0	0	Female	White
8	2	1	2	5	3	0	1	0	0	0	0	0	0	0	0	Male	White
10	2	1	2	7	3	0	1	0	0	0	0	0	0	0	0	Male	White
16	6	1	2	5	3	1	0	1	1	0	0	0	0	0	1	Male	White
8	10	1	2	4	2	0	1	0	0	0	0	0	0	0	0	Female	White
17	2	1	2	4	2	0	1	0	0	0	0	0	0	0	0	Female	Hispanic
1	7	1	2	4	2	0	1	0	0	0	0	0	0	0	0	Male	African American
4	11	1	2	6	3	1	0	1	0	0	0	1	1	0	1	Female	Other-Unknown
16	8	2	2	3	2	0	0	1	0	0	0	0	1	0	0	Female	Hispanic
3	6	2	1	4	2	1	0	1	0	0	0	0	1	0	0	Male	Multiracial
1	2	1	3	4	2	0	1	1	0	0	0	0	0	0	1	Female	White
10	2	1	2	4	2	0	1	0	0	0	0	0	0	0	0	Female	White
3	2	1	2	5	3	1	1	1	0	0	0	0	0	0	1	Male	White
16	2	1	2	5	3	0	1	1	0	0	0	0	0	0	1	Female	White
15	2	1	2	5	3	0	1	0	0	0	0	0	0	0	0	Male	White
2	2	1	2	5	3	0	1	0	0	0	0	0	0	0	0	Female	White
9	10	1	2	7	3	1	1	0	0	0	0	0	0	0	0	Male	White
0	2	1	3	4	2	1	1	0	0	0	0	0	0	0	0	Female	White
2	2	1	2	4	2	0	1	0	0	0	0	0	0	0	0	Female	Other-Unknown
2	2	1	2	4	2	0	1	0	0	0	0	0	0	0	0	Male	White
3	2	1	2	4	2	0	1	1	0	0	0	0	0	0	0	Male	White
4	2	1	2	4	2	0	1	0	0	0	0	0	0	0	0	Female	White
12	2	1	2	5	3	0	1	0	0	0	0	0	0	0	0	Male	White
7	4	1	2	5	3	0	1	1	0	0	0	0	1	0	0	Female	White
3	2	1	2	5	3	0	1	0	0	0	0	0	0	0	0	Female	White
0	4	2	2	5	3	0	0	1	1	0	0	0	0	0	1	Male	White
0	5	2	3	8	3	1	0	1	1	0	0	0	0	0	1	Female	White
12	2	1	2	5	3	0	1	1	0	0	0	1	0	0	1	Female	White
7	2	1	2	5	3	0	1	0	0	0	0	0	0	0	0	Female	White
3	2	1	2	4	2	0	1	0	0	0	0	0	0	0	0	Male	Other-Unknown
16	2	1	2	4	2	0	1	0	0	0	0	0	0	0	0	Female	White
3	2	2	2	9	4	1	1	0	0	0	0	0	0	0	0	Male	White
3	4	2	2	4	2	1	1	0	0	0	0	0	0	0	0	Male	White
1	2	2	2	5	3	0	0	1	0	1	0	0	0	0	0	Male	African American
9	2	1	2	4	2	0	1	0	0	0	0	0	0	0	0	Female	White
1	2	1	3	3	2	1	1	1	1	0	0	0	1	0	1	Female	White
1	2	1	2	4	2	0	1	0	0	0	0	0	0	0	0	Male	White
3	2	1	2	5	3	0	1	0	0	0	0	0	0	0	0	Female	White
12	8	2	1	6	3	1	0	1	0	0	0	0	1	0	0	Male	White
1	2	1	2	5	3	0	1	0	0	0	0	0	0	0	0	Female	White
11	10	1	2	4	2	1	1	0	0	0	0	0	0	0	0	Female	African American
13	2	1	2	5	3	0	1	0	0	0	0	0	0	0	0	Male	White
2	2	1	2	4	2	0	1	0	0	0	0	0	0	0	0	Female	White
1	2	1	2	5	3	0	1	0	0	0	0	0	0	0	0	Female	White
15	2	1	2	5	3	0	1	0	0	0	0	0	0	0	0	Female	White
1	2	1	2	4	2	0	1	0	0	0	0	0	0	0	0	Female	White
13	2	1	2	5	3	0	1	0	0	0	0	0	0	0	0	Female	White
0	4	2	2	4	2	1	1	0	0	0	0	0	0	0	0	Female	White
8	2	2	2	11	4	0	0	1	0	1	0	0	0	0	0	Male	Asian
1	4	2	2	8	3	0	0	1	0	0	0	0	1	0	0	Female	White
3	2	2	2	4	2	0	0	1	0	1	0	0	0	0	0	Male	White
16	2	1	2	4	2	0	1	0	0	0	0	0	0	0	0	Male	White
6	4	1	2	3	2	0	1	0	0	0	0	0	0	0	0	Male	Other-Unknown
8	2	1	2	4	2	0	1	0	0	0	0	0	0	0	0	Female	White
2	8	1	2	4	2	0	1	1	0	1	0	0	0	0	0	Female	White
6	2	2	3	7	3	1	0	1	0	0	0	0	1	0	0	Female	White
16	2	1	2	4	2	0	1	0	0	0	0	0	0	0	0	Female	White
2	2	2	2	6	3	0	1	1	0	1	0	0	0	0	0	Male	White
8	2	1	2	6	3	0	1	0	0	0	0	0	0	0	0	Female	White
14	2	1	2	4	2	0	1	0	0	0	0	0	0	0	0	Female	White
17	2	2	2	3	2	0	0	1	0	1	0	0	0	0	0	Male	White
13	8	1	2	7	3	1	1	0	0	0	0	0	0	0	0	Male	White
1	2	1	2	5	3	0	1	0	0	0	0	0	0	0	0	Female	White
1	4	1	2	4	2	1	1	0	0	0	0	0	0	0	0	Female	White
0	4	2	3	9	4	1	0	1	1	0	0	0	0	0	0	Male	White
1	2	1	2	4	2	0	1	0	0	0	0	0	0	0	0	Male	White
2	2	1	2	7	3	0	1	0	0	0	0	0	0	0	0	Male	White
4	2	1	2	4	2	0	1	1	0	1	0	0	0	0	0	Male	Hispanic
17	9	1	2	4	2	0	0	0	0	0	0	0	0	0	0	Male	White
8	2	1	2	4	2	0	1	0	0	0	0	0	0	0	0	Male	White
21	2	1	2	5	3	0	1	1	0	0	0	0	0	0	1	Female	White
1	2	1	2	4	2	1	1	0	0	0	0	0	0	0	0	Female	White
6	2	1	2	4	2	0	1	0	0	0	0	0	0	0	0	Male	White
7	2	1	2	5	3	0	1	0	0	0	0	0	0	0	0	Male	Other-Unknown
8	2	1	2	5	3	0	1	1	0	0	0	0	0	0	1	Female	White
1	2	2	2	5	3	0	0	1	0	1	0	0	0	0	0	Male	White
15	2	1	2	4	2	0	1	0	0	0	0	0	0	0	0	Male	White
2	2	1	2	4	2	0	1	0	0	0	0	0	0	0	0	Female	White
2	2	1	2	5	3	0	1	0	0	0	0	0	0	0	0	Female	White
15	2	1	2	8	3	0	1	0	0	0	0	0	0	0	0	Male	African American
4	2	1	2	4	2	0	1	0	0	0	0	0	0	0	0	Male	White
0	4	2	2	4	2	1	0	1	0	0	0	0	1	0	0	Male	White
2	2	1	2	4	2	0	1	0	0	0	0	0	0	0	0	Male	African American
14	4	1	2	5	3	0	1	0	0	0	0	0	0	0	0	Male	African American
1	2	1	2	5	3	0	1	0	0	0	0	0	0	0	0	Female	White
1	2	1	2	4	2	1	1	0	0	0	0	0	0	0	0	Male	White
3	2	1	2	4	2	0	1	0	0	0	0	0	0	0	0	Female	Hispanic
17	2	1	2	5	3	0	1	0	0	0	0	0	0	0	0	Female	White
3	6	1	2	7	3	1	1	1	1	0	0	0	0	0	0	Female	Multiracial
2	9	1	2	7	3	0	1	1	0	0	0	0	1	0	0	Male	White
0	4	2	2	4	2	1	1	0	0	0	0	0	0	0	0	Male	White
1	2	1	2	5	3	0	1	0	0	0	0	0	0	0	0	Female	African American
3	2	2	2	4	2	0	0	1	0	0	0	0	1	0	0	Male	White
16	2	2	1	4	2	1	1	0	0	0	0	0	0	0	0	Male	White
8	2	1	2	4	2	0	1	0	0	0	0	0	0	0	0	Female	White
6	2	1	2	5	3	0	1	0	0	0	0	0	0	0	0	Female	White
4	2	1	2	4	2	0	1	0	0	0	0	0	0	0	0	Male	Hispanic
10	2	1	2	4	2	0	1	0	0	0	0	0	0	0	0	Male	Hispanic
2	2	1	2	5	3	0	1	0	0	0	0	0	0	0	0	Female	White
12	2	2	1	7	3	0	0	1	0	1	0	0	0	0	0	Female	White
2	2	1	2	4	2	0	1	0	0	0	0	0	0	0	0	Male	African American
4	2	2	2	4	2	0	0	1	0	1	0	0	0	0	0	Male	White
9	8	1	2	3	2	0	1	0	0	0	0	0	0	0	0	Male	Multiracial
7	2	1	2	5	3	0	1	0	0	0	0	0	0	0	0	Female	White
1	9	2	2	4	2	1	0	1	0	0	0	0	0	1	0	Female	Asian
14	2	1	2	7	3	0	1	1	0	0	0	0	0	0	1	Female	Multiracial
17	2	1	2	3	2	0	1	0	0	0	0	0	0	0	0	Male	White
0	2	2	1	7	3	1	1	0	0	0	0	0	0	0	0	Female	White
13	6	2	2	4	2	1	0	1	0	0	0	0	0	0	1	Female	Multiracial
8	2	1	2	7	3	0	1	0	0	0	0	0	0	0	0	Female	White
14	2	1	2	5	3	0	1	0	0	0	0	0	0	0	0	Female	White
10	2	2	1	3	2	0	0	1	0	0	0	0	1	0	0	Female	White
16	2	1	2	7	3	0	1	0	0	0	0	0	0	0	0	Male	White
15	2	1	2	5	3	0	1	0	0	0	0	0	0	0	0	Male	Hispanic
3	2	1	2	4	2	0	1	0	0	0	0	0	0	0	0	Male	White
14	2	2	2	3	2	0	0	1	0	1	0	0	0	0	0	Male	White
4	2	1	2	5	3	0	1	0	0	0	0	0	0	0	0	Male	White
17	4	2	2	5	3	0	0	1	0	1	0	0	0	0	0	Female	White
15	2	1	2	5	3	0	1	0	0	0	0	0	0	0	0	Female	White
13	2	1	2	5	3	0	1	0	0	0	0	0	0	0	0	Male	White
11	2	1	2	4	2	1	1	0	0	0	0	0	0	0	0	Male	White
3	7	2	3	4	2	1	0	1	0	0	0	0	0	0	1	Male	Hispanic
7	2	1	2	3	2	0	1	1	0	1	0	0	0	0	0	Female	White
11	2	2	2	4	2	1	1	0	0	0	0	0	0	0	0	Male	White
9	2	1	2	5	3	0	1	0	0	0	0	0	0	0	0	Female	White
8	2	2	2	5	3	0	0	1	0	1	0	0	0	0	0	Female	White
3	2	1	2	4	2	0	1	0	0	0	0	0	0	0	0	Female	White
0	5	1	2	9	4	1	1	0	0	0	0	0	0	0	0	Male	Multiracial
15	2	1	2	4	2	0	1	0	0	0	0	0	0	0	0	Male	White
2	2	1	2	5	3	0	1	0	0	0	0	0	0	0	0	Male	African American
11	2	1	2	5	3	0	1	0	0	0	0	0	0	0	0	Male	White
2	2	1	2	5	3	0	1	0	0	0	0	0	0	0	0	Male	White
4	2	2	2	4	2	1	0	1	1	0	0	0	0	0	0	Male	Multiracial
15	2	1	3	3	2	1	0	1	1	0	0	0	0	0	1	Female	Multiracial
2	6	1	3	7	3	1	1	1	0	0	0	0	0	0	1	Male	White
10	2	1	2	4	2	0	1	0	0	0	0	0	0	0	0	Male	White
4	2	1	2	4	2	0	1	0	0	0	0	0	0	0	0	Female	White
15	2	1	2	8	3	0	1	0	0	0	0	0	0	0	0	Female	White
0	11	1	2	4	2	1	1	0	0	0	0	0	0	0	0	Male	White
9	2	1	2	4	2	0	1	0	0	0	0	0	0	0	0	Female	Other-Unknown
2	2	1	2	4	2	1	1	0	0	0	0	0	0	0	0	Male	White
18	4	2	2	3	2	0	0	1	0	0	0	0	1	0	0	Female	White
7	2	1	2	5	3	0	1	0	0	0	0	0	0	0	0	Female	White
2	11	1	2	3	2	1	1	0	0	0	0	0	0	0	0	Male	White
13	4	2	2	4	2	0	1	1	0	0	0	0	1	0	0	Male	White
17	4	1	2	5	3	0	1	0	0	0	0	0	0	0	0	Female	White
9	2	1	2	5	3	0	1	0	0	0	0	0	0	0	0	Female	White
16	2	1	2	3	2	0	1	0	0	0	0	0	0	0	0	Female	White
17	4	2	2	4	2	0	0	1	0	1	0	0	0	0	0	Male	White
4	2	1	2	5	3	0	1	0	0	0	0	0	0	0	0	Male	White
3	6	1	3	6	3	1	1	1	0	0	0	0	1	0	1	Male	White
13	2	1	2	5	3	1	1	0	0	0	0	0	0	0	0	Male	Other-Unknown
0	7	2	3	7	3	1	0	1	0	0	0	0	0	0	0	Male	White
2	10	1	2	0	1	0	1	0	0	0	0	0	0	0	0	Male	White
0	6	2	2	5	3	0	1	0	0	0	0	0	0	0	0	Male	White
0	4	2	2	4	2	0	1	1	0	0	0	0	0	0	1	Female	White
3	4	1	2	5	3	0	1	0	0	0	0	0	0	0	0	Male	White
14	2	1	2	2	2	0	1	0	0	0	0	0	0	0	0	Male	White
2	2	1	2	4	2	0	1	0	0	0	0	0	0	0	0	Female	White
15	2	1	2	6	3	0	1	0	0	0	0	0	0	0	0	Female	White
1	2	1	2	3	2	0	1	0	0	0	0	0	0	0	0	Female	White
14	10	1	2	0	1	0	1	0	0	0	0	0	0	0	0	Female	White
3	2	1	2	4	2	0	1	0	0	0	0	0	0	0	0	Male	White
17	2	2	3	4	2	0	0	1	0	1	0	0	0	0	0	Female	White
7	2	1	2	4	2	0	1	0	0	0	0	0	0	0	0	Male	White
1	2	1	2	7	3	0	1	0	0	0	0	0	0	0	0	Female	White
8	2	1	2	5	3	0	1	0	0	0	0	0	0	0	0	Male	White
18	2	2	2	6	3	0	0	1	0	1	0	0	0	0	0	Male	White
9	2	1	2	5	3	0	1	0	0	0	0	0	0	0	0	Male	White
2	2	1	2	5	3	0	1	0	0	0	0	0	0	0	0	Female	White
0	2	1	2	4	2	0	1	0	0	0	0	0	0	0	0	Male	White
5	2	1	2	7	3	1	0	1	0	1	0	0	0	0	1	Male	White
2	2	1	2	4	2	0	1	0	0	0	0	0	0	0	0	Female	Multiracial
0	2	2	2	6	3	1	1	0	0	0	0	0	0	0	0	Male	White
4	8	2	2	4	2	1	0	1	0	0	0	0	1	0	0	Female	White
6	2	1	2	4	2	0	1	0	0	0	0	0	0	0	0	Female	White
0	2	1	2	4	2	0	1	1	0	0	0	0	0	0	0	Female	White
14	5	2	2	4	2	0	1	0	0	0	0	0	0	0	0	Female	White
7	4	2	1	6	3	1	0	1	0	0	0	1	1	0	0	Male	White
0	7	2	2	3	2	1	0	1	0	1	0	0	0	0	0	Female	Hispanic
0	2	2	2	5	3	0	1	0	0	0	0	0	0	0	0	Female	White
16	2	1	2	5	3	0	1	0	0	0	0	0	0	0	0	Female	White
2	2	2	2	7	3	1	1	1	1	0	0	0	0	0	0	Male	White
14	2	2	2	4	2	0	0	1	0	1	0	0	0	0	0	Male	White
15	2	1	2	5	3	0	1	0	0	0	0	0	0	0	0	Male	White
1	2	1	3	4	2	1	1	1	1	0	0	0	0	0	0	Female	White
3	2	2	2	4	2	0	1	0	0	0	0	0	0	0	0	Female	White
8	2	2	2	8	3	0	0	1	0	1	0	1	0	0	0	Female	White
0	8	2	2	5	3	1	0	1	1	0	0	0	0	0	0	Male	White
15	2	1	2	4	2	0	1	0	0	0	0	0	0	0	0	Male	White
0	10	1	1	7	3	0	1	0	0	0	0	0	0	0	0	Male	Hispanic
17	2	1	2	5	3	0	1	1	0	1	0	0	0	0	0	Female	White
0	10	1	2	5	3	0	1	0	0	0	0	0	0	0	0	Female	White
0	2	2	2	4	2	1	1	0	0	0	0	0	0	0	0	Male	White
0	10	1	2	1	2	0	1	0	0	0	0	0	0	0	0	Female	White
1	2	2	1	4	2	0	0	1	0	1	0	0	0	0	0	Male	White
1	2	1	2	4	2	0	1	0	0	0	0	0	0	0	0	Male	Multiracial
0	2	1	2	4	2	1	1	0	0	0	0	0	0	0	0	Female	White
15	8	2	2	4	2	0	0	1	0	0	0	0	1	0	0	Female	White
17	11	2	2	5	3	0	0	1	0	0	0	0	0	0	0	Female	Other-Unknown
10	5	2	2	5	3	0	0	1	1	0	0	0	0	0	0	Male	Multiracial
10	8	1	2	4	2	0	1	0	0	0	0	0	0	0	0	Female	White
2	2	1	2	4	2	0	1	0	0	0	0	0	0	0	0	Female	Hispanic
1	10	1	2	7	3	0	1	0	0	0	0	0	0	0	0	Female	White
13	2	1	2	4	2	0	1	0	0	0	0	0	0	0	0	Female	White
2	2	1	2	5	3	0	1	0	0	0	0	0	0	0	0	Male	White
14	4	2	2	5	3	1	1	1	0	0	0	0	0	0	0	Female	Multiracial
6	2	1	2	5	3	0	1	0	0	0	0	0	0	0	0	Male	White
0	2	2	2	4	2	1	0	1	0	1	0	0	0	0	0	Male	White
1	2	1	2	4	2	0	1	0	0	0	0	0	0	0	0	Male	White
1	2	1	2	4	2	1	1	0	0	0	0	0	0	0	0	Female	Multiracial
6	2	2	2	6	3	0	0	1	0	1	0	0	0	0	0	Male	White
4	10	1	3	5	3	0	1	1	0	0	0	0	0	0	0	Female	White
2	10	1	2	6	3	0	1	0	0	0	0	0	0	0	0	Female	Hispanic
14	2	1	2	5	3	0	1	0	0	0	0	0	0	0	0	Male	White
16	4	2	2	7	3	0	1	0	0	0	0	0	0	0	0	Female	White
17	2	2	2	7	3	1	1	0	0	0	0	0	0	0	0	Male	White
1	2	1	2	4	2	0	1	0	0	0	0	0	0	0	0	Male	White
0	4	2	2	7	3	1	1	0	0	0	0	0	0	0	0	Female	White
8	2	1	2	6	3	0	1	0	0	0	0	0	0	0	0	Male	White
2	2	1	2	4	2	0	1	0	0	0	0	0	0	0	0	Male	White
3	4	1	2	5	3	0	1	0	0	0	0	0	0	0	0	Female	White
1	6	2	2	7	3	1	0	1	1	0	0	0	0	0	0	Male	African American
14	7	1	3	4	2	1	1	0	0	0	0	0	0	0	0	Female	African American
17	2	1	2	5	3	0	1	0	0	0	0	0	0	0	0	Female	White
1	5	2	3	8	3	1	0	1	1	0	0	0	0	0	0	Female	White
9	4	1	2	5	3	0	1	0	0	0	0	0	0	0	0	Male	White
18	4	2	2	4	2	0	1	0	0	0	0	0	0	0	0	Female	White
1	2	2	2	7	3	0	0	1	0	1	0	0	0	0	0	Male	White
14	2	1	2	4	2	0	1	0	0	0	0	0	0	0	0	Male	White
14	4	2	2	3	2	1	1	1	0	1	0	1	0	0	0	Female	White
17	4	1	3	3	2	1	1	1	0	0	0	0	0	0	1	Female	White
15	4	2	2	5	3	0	0	1	0	1	0	0	0	0	0	Male	White
1	2	1	2	4	2	0	1	0	0	0	0	0	0	0	0	Male	White
6	2	1	2	5	3	0	1	1	0	1	0	0	1	0	0	Female	Multiracial
14	2	1	2	4	2	0	1	1	0	0	0	0	0	0	0	Female	White
11	7	1	2	4	2	0	1	0	0	0	0	0	0	0	0	Male	Other-Unknown
1	2	1	2	5	3	0	1	0	0	0	0	0	0	0	0	Male	Asian
4	2	2	2	3	2	1	1	0	0	0	0	0	0	0	0	Male	White
3	2	1	2	5	3	0	1	0	0	0	0	0	0	0	0	Male	White
0	2	2	2	5	3	0	0	1	0	1	0	0	0	0	0	Female	White
12	2	1	2	9	4	0	1	1	0	1	0	0	0	0	0	Male	White
0	2	1	2	6	3	1	1	0	0	0	0	0	0	0	0	Male	White
16	6	2	3	7	3	1	0	1	0	0	0	0	0	0	0	Female	African American
0	4	1	2	4	2	1	1	1	0	1	0	0	0	0	0	Male	White
1	2	2	2	9	4	0	0	1	0	1	0	0	0	0	0	Male	White
1	10	1	2	7	3	0	1	1	0	1	0	0	0	0	0	Female	African American
9	2	2	2	7	3	1	1	0	0	0	0	0	0	0	0	Female	White
1	2	1	2	4	2	0	1	0	0	0	0	0	0	0	0	Female	White
14	2	2	2	7	3	0	1	0	0	0	0	0	0	0	0	Female	White
0	11	1	2	7	3	1	1	0	0	0	0	0	0	0	0	Male	Multiracial
2	2	1	2	7	3	0	1	0	0	0	0	0	0	0	0	Male	Hispanic
2	4	2	2	4	2	0	0	1	0	0	0	0	1	0	0	Male	White
8	2	1	2	4	2	0	1	1	0	0	0	0	0	0	1	Male	White
10	2	1	2	4	2	0	1	0	0	0	0	0	0	0	0	Female	White
4	4	2	2	6	3	1	0	1	0	0	0	0	1	0	0	Male	White
16	4	2	3	4	2	0	0	1	0	1	0	1	0	0	0	Female	Other-Unknown
16	8	1	2	5	3	0	1	0	0	0	0	0	0	0	0	Male	White
1	2	1	3	6	3	1	1	0	0	0	0	0	0	0	0	Male	White
21	2	1	2	4	2	0	1	0	0	0	0	0	0	0	0	Male	Other-Unknown
1	9	1	2	6	3	1	1	0	0	0	0	0	0	0	0	Female	White
2	2	1	2	4	2	0	1	0	0	0	0	0	0	0	0	Female	Multiracial
13	2	2	3	5	3	1	0	1	0	0	0	0	0	1	0	Female	White
1	2	1	2	4	2	0	1	0	0	0	0	0	0	0	0	Male	Multiracial
0	2	1	2	6	3	0	1	0	0	0	0	0	0	0	0	Male	Multiracial
9	6	2	3	6	3	1	0	1	0	0	0	0	1	0	0	Male	White
1	2	1	2	5	3	0	1	0	0	0	0	0	0	0	0	Male	White
15	2	1	2	5	3	0	1	0	0	0	0	0	0	0	0	Female	White
15	6	2	3	5	3	1	0	1	0	1	0	0	0	0	0	Female	White
15	5	2	2	7	3	0	0	1	0	0	0	0	1	0	0	Male	Multiracial
13	4	1	2	5	3	0	1	0	0	0	0	0	0	0	0	Female	Hispanic
0	2	1	1	2	2	1	1	0	0	0	0	0	0	0	0	Male	White
0	2	1	2	4	2	0	1	0	0	0	0	0	0	0	0	Female	White
13	8	2	2	3	2	0	0	1	0	0	0	0	1	0	0	Male	White
5	2	1	2	4	2	0	0	1	0	1	0	0	0	0	0	Female	White
7	2	1	2	5	3	0	1	0	0	0	0	0	0	0	0	Female	White
3	2	1	2	4	2	0	1	0	0	0	0	0	0	0	0	Female	Other-Unknown
6	2	1	2	4	2	0	1	0	0	0	0	0	0	0	0	Male	White
16	7	1	2	8	3	1	1	1	0	0	0	0	1	0	0	Female	Multiracial
1	4	2	2	5	3	1	0	1	0	0	0	0	1	0	0	Female	Multiracial
16	2	1	2	5	3	0	1	0	0	0	0	0	0	0	0	Female	White
7	2	1	2	5	3	0	1	0	0	0	0	0	0	0	0	Male	White
1	2	2	2	4	2	0	0	1	0	1	0	0	0	0	0	Female	Multiracial
3	4	2	2	4	2	0	0	0	0	0	0	0	0	0	0	Male	White
9	2	1	2	5	3	0	1	1	0	0	0	0	0	0	1	Female	White
2	2	1	2	4	2	0	1	1	1	0	0	0	0	0	1	Female	Multiracial
5	2	1	2	4	2	0	1	0	0	0	0	0	0	0	0	Female	White
0	7	1	2	4	2	1	1	0	0	0	0	0	0	0	0	Male	African American
1	4	1	2	4	2	0	1	0	0	0	0	0	0	0	0	Male	White
9	2	1	2	4	2	0	1	1	0	1	0	0	0	0	0	Female	African American
8	2	1	2	4	2	0	1	1	0	1	0	0	0	0	0	Female	White
8	2	2	2	3	2	1	1	0	0	0	0	0	0	0	0	Male	White
15	9	1	2	5	3	0	1	1	0	1	0	0	0	0	1	Male	White
2	2	1	2	5	3	0	1	1	0	0	0	0	0	0	1	Female	African American
5	2	2	2	5	3	0	0	1	0	1	0	0	0	0	0	Female	White
3	2	1	2	4	2	1	1	0	0	0	0	0	0	0	0	Male	White
8	2	1	2	5	3	0	1	0	0	0	0	0	0	0	0	Male	White
0	4	2	2	7	3	1	0	1	0	0	0	0	1	0	0	Male	White
10	2	1	2	5	3	0	1	0	0	0	0	0	0	0	0	Female	White
1	2	2	2	4	2	0	0	1	0	1	0	0	0	0	0	Male	Hispanic
0	9	2	2	3	2	0	0	1	0	1	0	0	0	0	1	Male	White
1	2	1	2	4	2	0	1	0	0	0	0	0	0	0	0	Male	White
14	4	1	3	5	3	0	1	0	0	0	0	0	0	0	0	Male	White
2	2	1	2	5	3	0	1	1	0	1	0	0	0	0	0	Male	White
16	2	1	2	4	2	0	1	0	0	0	0	0	0	0	0	Female	White
7	2	2	2	6	3	0	0	1	0	0	1	0	0	0	0	Female	Hispanic
19	2	1	3	3	2	0	1	0	0	0	0	0	0	0	0	Male	White
0	3	1	2	6	3	1	1	0	0	0	0	0	0	0	0	Female	White
16	8	2	2	4	2	1	0	1	0	0	0	0	1	0	0	Female	White
15	10	1	2	4	2	1	1	1	0	0	0	0	0	0	1	Female	White
1	2	1	3	5	3	1	1	1	0	0	0	1	0	0	0	Male	White
1	2	1	2	4	2	1	1	0	0	0	0	0	0	0	0	Male	Other-Unknown
12	2	1	2	3	2	0	1	0	0	0	0	0	0	0	0	Male	White
2	11	2	2	5	3	0	0	1	0	1	0	0	0	0	0	Female	White
2	11	2	1	3	2	0	1	0	0	0	0	0	0	0	0	Female	Hispanic
1	2	1	2	4	2	0	1	0	0	0	0	0	0	0	0	Female	White
0	4	2	2	5	3	0	0	1	0	0	0	1	1	0	0	Female	White
15	10	1	2	8	3	0	1	0	0	0	0	0	0	0	0	Male	White
15	5	2	2	6	3	0	0	1	0	0	0	0	0	0	1	Male	White
1	7	1	2	4	2	0	1	0	0	0	0	0	0	0	0	Male	White
8	2	2	2	7	3	0	1	1	0	0	0	0	0	0	0	Female	White
4	2	2	2	5	3	1	1	0	0	0	0	0	0	0	0	Female	White
16	2	1	2	4	2	0	1	0	0	0	0	0	0	0	0	Male	White
0	1	2	2	3	2	1	0	1	0	0	0	0	0	0	0	Male	White
3	2	1	2	4	2	0	1	0	0	0	0	0	0	0	0	Female	White
16	3	1	2	3	2	1	1	0	0	0	0	0	0	0	0	Male	Asian
0	2	1	2	5	3	0	1	0	0	0	0	0	0	0	0	Female	White
1	2	2	2	3	2	0	0	1	0	0	0	0	1	0	0	Female	White
0	2	2	2	5	3	1	1	0	0	0	0	0	0	0	0	Male	White
7	8	1	2	6	3	0	1	0	0	0	0	0	0	0	0	Female	White
13	2	1	2	5	3	0	1	0	0	0	0	0	0	0	0	Female	White
6	2	1	2	4	2	0	1	0	0	0	0	0	0	0	0	Male	White
3	2	1	2	4	2	0	1	0	0	0	0	0	0	0	0	Female	White
12	2	1	2	4	2	0	1	0	0	0	0	0	0	0	0	Female	White
12	8	2	2	7	3	0	0	1	0	0	0	0	1	0	0	Male	White
1	2	1	2	4	2	0	1	0	0	0	0	0	0	0	0	Female	White
2	2	1	2	4	2	0	1	0	0	0	0	0	0	0	0	Female	White
0	2	1	3	3	2	1	1	0	0	0	0	0	0	0	0	Female	White
16	8	2	2	3	2	0	0	1	0	0	0	0	1	0	0	Female	White
15	2	1	2	7	3	0	1	0	0	0	0	0	0	0	0	Female	White
7	2	1	2	4	2	1	1	0	0	0	0	0	0	0	0	Female	White
6	2	1	2	4	2	0	1	0	0	0	0	0	0	0	0	Female	White
10	2	1	2	5	3	0	1	0	0	0	0	0	0	0	0	Male	White
18	8	2	2	4	2	0	0	1	1	0	0	0	0	0	0	Female	African American
3	2	1	2	5	3	0	1	0	0	0	0	0	0	0	0	Female	White
8	11	1	2	7	3	0	1	0	0	0	0	0	0	0	0	Male	White
14	2	1	2	5	3	0	1	0	0	0	0	0	0	0	0	Female	White
18	2	1	2	4	2	0	1	0	0	0	0	0	0	0	0	Female	White
14	2	1	2	4	2	0	1	1	1	0	0	0	0	0	0	Male	White
8	2	1	2	4	2	0	1	1	0	0	0	0	0	0	1	Female	White
1	2	1	2	4	2	0	1	0	0	0	0	0	0	0	0	Male	White
15	2	1	2	5	3	0	1	1	0	0	0	0	0	0	1	Female	White
17	4	2	2	0	1	0	0	1	0	0	0	0	1	0	0	Female	African American
17	2	1	2	4	2	1	1	1	0	0	0	0	0	0	0	Female	White
13	2	1	2	4	2	0	1	0	0	0	0	0	0	0	0	Male	Multiracial
14	2	1	3	5	3	0	1	0	0	0	0	0	0	0	0	Male	White
3	2	1	3	4	2	1	1	1	0	0	0	1	0	0	0	Male	White
8	2	1	2	7	3	0	1	0	0	0	0	0	0	0	0	Male	White
1	2	1	2	7	3	1	1	1	0	0	0	1	0	0	0	Male	White
1	2	1	2	5	3	0	1	0	0	0	0	0	0	0	0	Male	White
1	4	2	2	4	2	1	0	1	0	0	0	0	1	0	0	Male	African American
1	2	1	2	4	2	0	1	0	0	0	0	0	0	0	0	Male	White
8	2	1	2	3	2	0	1	0	0	0	0	0	0	0	0	Female	White
17	4	1	2	7	3	1	1	0	0	0	0	0	0	0	0	Male	White
8	4	1	2	8	3	0	1	0	0	0	0	0	0	0	0	Female	White
17	2	1	2	4	2	0	1	1	0	1	0	0	0	0	0	Female	White
17	4	2	2	7	3	1	0	1	0	0	0	1	1	0	1	Female	Multiracial
9	4	2	2	4	2	0	1	0	0	0	0	0	0	0	0	Male	White
12	2	1	2	7	3	0	1	1	0	1	0	0	0	0	0	Female	White
8	2	1	2	4	2	0	1	0	0	0	0	0	0	0	0	Female	White
15	2	1	2	5	3	0	1	0	0	0	0	0	0	0	0	Male	White
13	2	1	2	4	2	0	1	0	0	0	0	0	0	0	0	Male	White
3	6	2	3	4	2	1	0	1	1	0	0	0	0	0	0	Female	Hispanic
17	4	1	2	5	3	0	1	0	0	0	0	0	0	0	0	Female	White
5	2	1	2	5	3	0	1	0	0	0	0	0	0	0	0	Female	White
1	2	1	2	2	2	0	1	1	0	0	0	0	1	0	0	Female	White
10	2	1	2	5	3	0	1	0	0	0	0	0	0	0	0	Female	White
18	2	1	2	4	2	0	1	0	0	0	0	0	0	0	0	Female	White
11	2	1	3	5	3	0	1	0	0	0	0	0	0	0	0	Male	White
6	2	1	2	6	3	0	1	0	0	0	0	0	0	0	0	Male	White
2	2	1	2	3	2	1	1	0	0	0	0	0	0	0	0	Female	White
5	2	1	2	5	3	0	1	0	0	0	0	0	0	0	0	Male	White
15	2	2	2	4	2	0	0	1	0	1	0	0	0	0	0	Female	White
16	2	1	3	4	2	1	1	1	0	0	1	0	0	0	0	Male	White
16	8	2	2	4	2	0	0	1	0	0	0	0	1	0	0	Female	White
7	2	2	2	9	4	0	0	1	0	1	0	0	0	0	0	Male	White
8	2	2	2	7	3	1	1	1	0	1	0	0	0	0	0	Female	White
15	9	2	2	1	2	1	0	1	0	1	0	0	0	0	0	Female	Hispanic
0	2	2	2	3	2	1	1	0	0	0	0	0	0	0	0	Female	White
0	2	1	2	7	3	0	1	0	0	0	0	0	0	0	0	Female	Multiracial
0	2	1	2	4	2	1	1	0	0	0	0	0	0	0	0	Male	White
8	2	1	2	2	2	1	1	0	0	0	0	0	0	0	0	Female	Multiracial
14	2	1	2	5	3	0	1	0	0	0	0	0	0	0	0	Female	Hispanic
1	2	1	2	4	2	0	1	0	0	0	0	0	0	0	0	Female	White
5	2	1	2	7	3	0	1	0	0	0	0	0	0	0	0	Male	African American
14	2	1	2	5	3	0	1	0	0	0	0	0	0	0	0	Male	White
11	2	2	2	7	3	1	1	0	0	0	0	0	0	0	0	Female	White
2	4	2	2	5	3	0	0	1	0	0	0	0	1	0	0	Male	White
16	2	1	2	4	2	0	0	1	0	0	0	0	0	1	0	Female	White
0	9	1	2	5	3	0	1	1	0	1	0	0	0	0	0	Male	White
1	10	1	2	4	2	0	1	0	0	0	0	0	0	0	0	Male	White
0	7	2	2	6	3	0	0	1	0	1	0	0	0	0	0	Male	White
17	8	2	2	7	3	1	0	1	0	0	0	0	1	0	0	Female	White
9	2	1	2	8	3	0	1	1	0	0	0	0	0	0	1	Male	White
10	2	1	2	4	2	0	1	1	0	1	0	0	0	0	0	Female	Asian
0	9	1	2	5	3	1	1	0	0	0	0	0	0	0	0	Male	White
6	2	1	2	5	3	0	1	0	0	0	0	0	0	0	0	Female	Hispanic
0	2	1	2	4	2	0	1	0	0	0	0	0	0	0	0	Female	White
5	2	1	2	4	2	0	1	0	0	0	0	0	0	0	0	Female	White
4	2	1	2	3	2	1	1	1	0	0	0	0	1	0	0	Female	White
12	6	1	3	6	3	1	1	1	1	1	0	0	1	0	1	Female	Multiracial
7	2	1	2	5	3	0	1	0	0	0	0	0	0	0	0	Male	White
2	2	1	2	4	2	0	1	0	0	0	0	0	0	0	0	Female	Multiracial
0	2	1	2	3	2	1	1	0	0	0	0	0	0	0	0	Male	Multiracial
17	2	2	3	5	3	1	0	1	0	0	0	0	0	0	1	Male	White
10	9	2	3	6	3	0	0	1	0	1	0	0	1	0	0	Female	White
0	2	2	2	4	2	0	0	1	0	0	1	0	0	0	0	Female	Multiracial
5	2	2	2	4	2	0	0	1	0	1	0	0	0	0	0	Female	White
1	6	1	2	7	3	1	1	1	1	0	0	0	1	0	0	Male	White
1	6	1	2	7	3	0	0	1	0	0	0	0	0	0	1	Male	Hispanic
3	2	1	2	4	2	0	1	0	0	0	0	0	0	0	0	Male	White
11	6	1	2	6	3	1	1	1	0	1	0	0	1	0	1	Male	White
10	2	1	2	4	2	1	1	0	0	0	0	0	0	0	0	Female	White
18	10	1	2	5	3	0	1	0	0	0	0	0	0	0	0	Male	White
0	2	2	2	3	2	1	1	0	0	0	0	0	0	0	0	Male	White
17	4	2	2	7	3	0	0	1	0	0	0	0	1	0	0	Female	White
9	2	2	2	5	3	1	1	0	0	0	0	0	0	0	0	Male	White
10	2	2	1	4	2	0	0	1	0	1	0	0	0	0	0	Female	White
8	2	1	2	6	3	1	0	1	0	1	0	0	0	0	0	Female	Hispanic
5	2	1	2	4	2	0	1	0	0	0	0	0	0	0	0	Male	White
16	2	1	2	6	3	0	1	0	0	0	0	0	0	0	0	Male	Hispanic
7	10	1	2	5	3	1	1	0	0	0	0	0	0	0	0	Female	White
8	2	1	2	5	3	0	1	1	0	0	0	0	0	0	1	Female	White
8	2	1	2	7	3	0	1	1	0	0	0	0	0	0	1	Female	White
5	2	2	1	3	2	0	0	0	0	0	0	0	0	0	0	Male	White
0	2	1	2	5	3	1	1	0	0	0	0	0	0	0	0	Female	White
16	2	1	3	5	3	0	1	0	0	0	0	0	0	0	0	Male	Hispanic
13	4	2	2	7	3	1	1	0	0	0	0	0	0	0	0	Male	White
1	2	1	2	4	2	0	1	0	0	0	0	0	0	0	0	Male	White
15	2	1	2	7	3	0	1	0	0	0	0	0	0	0	0	Female	White
8	2	1	2	3	2	0	1	1	0	0	0	0	1	0	0	Male	Multiracial
16	4	2	2	7	3	1	1	0	0	0	0	0	0	0	0	Female	White
15	10	2	2	7	3	1	1	0	0	0	0	0	0	0	0	Female	White
15	2	1	2	5	3	0	1	0	0	0	0	0	0	0	0	Male	White
15	2	2	2	3	2	0	0	1	0	1	0	0	0	0	0	Male	White
16	2	1	2	4	2	0	1	0	0	0	0	0	0	0	0	Female	White
0	2	1	2	3	2	0	1	0	0	0	0	0	0	0	0	Female	White
0	10	1	2	4	2	1	1	0	0	0	0	0	0	0	0	Male	White
0	4	2	3	8	3	1	0	1	0	1	0	0	1	0	0	Male	White
2	2	1	2	7	3	0	1	0	0	0	0	0	0	0	0	Female	White
8	8	2	2	3	2	0	0	1	0	0	0	0	1	0	0	Female	White
13	2	1	2	5	3	0	1	0	0	0	0	0	0	0	0	Female	Hispanic
2	6	1	3	7	3	1	1	1	0	1	0	0	0	0	1	Male	White
3	4	2	2	6	3	0	0	1	0	0	0	0	1	0	0	Male	White
0	4	1	2	7	3	1	1	0	0	0	0	0	0	0	0	Male	White
21	2	2	2	5	3	1	1	0	0	0	0	0	0	0	0	Male	White
0	7	2	2	8	3	1	0	1	0	0	0	0	0	1	0	Male	White
2	2	1	2	4	2	0	1	0	0	0	0	0	0	0	0	Female	White
16	4	2	2	6	3	0	1	0	0	0	0	0	0	0	0	Female	White
15	2	1	2	3	2	0	1	0	0	0	0	0	0	0	0	Male	White
10	2	1	2	7	3	0	0	0	0	0	0	0	0	0	0	Female	White
14	2	1	2	4	2	0	1	0	0	0	0	0	0	0	0	Female	White
3	2	1	2	5	3	0	1	0	0	0	0	0	0	0	0	Female	White
8	4	1	2	6	3	0	0	1	0	0	0	0	0	0	1	Female	White
0	2	1	2	4	2	1	1	0	0	0	0	0	0	0	0	Female	Multiracial
6	10	1	2	5	3	1	0	1	0	0	0	0	0	0	1	Male	White
13	2	1	2	4	2	0	1	0	0	0	0	0	0	0	0	Male	White
0	8	2	2	3	2	1	0	1	0	0	0	0	1	0	0	Female	White
9	2	1	2	7	3	0	1	0	0	0	0	0	0	0	0	Female	Other-Unknown
16	2	1	2	7	3	0	1	1	0	0	0	0	0	0	1	Female	White
11	2	1	2	5	3	1	1	1	0	0	0	0	0	0	1	Male	White
17	4	2	2	3	2	0	0	1	0	1	0	0	1	0	0	Male	White
16	2	1	2	5	3	1	1	0	0	0	0	0	0	0	0	Male	Hispanic
14	4	1	2	5	3	0	1	0	0	0	0	0	0	0	0	Male	White
6	2	1	2	5	3	0	1	0	0	0	0	0	0	0	0	Female	Multiracial
11	2	1	2	2	2	1	1	0	0	0	0	0	0	0	0	Male	White
0	4	2	2	4	2	0	0	1	0	0	0	0	1	0	0	Female	White
9	4	2	2	7	3	1	0	1	0	0	0	0	1	0	0	Female	White
15	4	2	2	4	2	1	1	0	0	0	0	0	0	0	0	Male	White
14	4	2	2	4	2	0	0	1	0	0	0	0	1	0	0	Male	White
11	2	1	2	4	2	0	1	0	0	0	0	0	0	0	0	Male	Other-Unknown
3	6	1	3	7	3	1	1	1	1	0	0	0	0	0	1	Male	White
2	2	1	2	4	2	1	1	0	0	0	0	0	0	0	0	Male	White
16	4	1	3	4	2	0	1	1	0	0	0	0	0	0	1	Female	White
9	2	1	2	4	2	0	1	0	0	0	0	0	0	0	0	Male	White
12	2	1	2	5	3	0	1	0	0	0	0	0	0	0	0	Male	White
8	2	1	2	5	3	0	1	0	0	0	0	0	0	0	0	Female	African American
2	2	1	2	10	4	0	1	0	0	0	0	0	0	0	0	Female	White
15	3	2	2	7	3	0	1	1	0	0	0	0	1	1	0	Female	White
12	8	1	2	6	3	1	1	0	0	0	0	0	0	0	0	Male	Asian
13	2	1	2	5	3	0	1	0	0	0	0	0	0	0	0	Female	White
21	2	1	2	5	3	0	1	0	0	0	0	0	0	0	0	Female	White
17	4	2	2	4	2	1	1	0	0	0	0	0	0	0	0	Male	Hispanic
19	2	1	2	4	2	0	1	0	0	0	0	0	0	0	0	Male	White
20	2	1	2	6	3	1	0	1	0	1	0	0	1	0	1	Male	Hispanic
19	2	1	2	5	3	0	1	0	0	0	0	0	0	0	0	Male	White
20	5	2	2	5	3	0	0	1	1	0	0	0	0	0	0	Male	White
20	4	2	2	6	3	1	1	0	0	0	0	0	0	0	0	Male	African American
18	2	1	2	5	3	1	1	0	0	0	0	0	0	0	0	Male	White
19	2	2	2	8	3	0	1	0	0	0	0	0	0	0	0	Female	White
18	2	1	2	4	2	1	1	0	0	0	0	0	0	0	0	Female	White
18	9	2	2	7	3	0	0	1	0	1	0	0	0	0	0	Male	White
20	4	2	2	3	2	1	0	1	0	0	0	0	1	0	0	Female	White
17	4	2	2	3	2	0	0	1	0	0	0	0	1	0	0	Female	White
18	10	1	3	4	2	0	1	1	0	0	0	0	0	0	1	Female	White
17	8	1	2	4	2	0	1	0	0	0	0	0	0	0	0	Female	White
18	2	1	2	5	3	0	1	0	0	0	0	0	0	0	0	Male	White
21	2	1	2	7	3	1	1	1	0	0	0	0	0	0	1	Female	African American
18	8	2	2	4	2	1	0	1	0	0	0	0	1	0	0	Female	African American
20	4	2	2	5	3	0	0	1	0	1	0	0	0	0	0	Female	African American
17	8	2	2	4	2	0	0	1	0	0	0	0	1	0	0	Male	White
20	6	1	3	7	3	1	1	1	0	1	0	0	0	0	1	Female	White
20	6	1	3	7	3	0	0	1	0	0	0	0	1	0	0	Female	African American
17	2	1	2	5	3	0	1	0	0	0	0	0	0	0	0	Male	Multiracial
17	2	2	2	3	2	0	0	1	0	1	0	0	0	0	0	Male	White
18	2	1	2	4	2	0	1	1	0	0	0	0	0	0	0	Male	White
17	2	1	2	5	3	0	1	1	0	0	0	1	0	0	0	Female	African American
19	2	2	2	5	3	1	1	1	0	0	0	0	0	0	0	Female	White
17	2	1	2	4	2	0	1	0	0	0	0	0	0	0	0	Male	African American
18	2	1	2	4	2	0	1	0	0	0	0	0	0	0	0	Male	White
21	6	2	3	5	3	1	0	1	0	0	0	0	0	0	0	Male	White
18	2	1	2	7	3	0	1	0	0	0	0	0	0	0	0	Female	Multiracial
16	2	1	2	5	3	0	1	0	0	0	0	0	0	0	0	Female	African American
17	2	1	2	3	2	0	1	1	0	1	0	0	0	0	0	Female	African American
17	2	2	2	6	3	1	0	1	0	0	0	1	0	0	0	Female	White
19	4	2	2	3	2	1	0	1	0	0	0	0	1	0	0	Female	African American
17	2	1	2	4	2	0	1	0	0	0	0	0	0	0	0	Female	White
16	6	1	3	7	3	1	1	1	0	0	0	0	0	0	1	Female	African American
17	4	2	2	5	3	0	0	1	0	1	0	0	0	0	0	Female	White
19	2	1	2	5	3	0	1	0	0	0	0	0	0	0	0	Female	White
17	2	2	2	5	3	0	0	1	0	1	0	0	0	0	0	Male	White
16	2	1	2	5	3	0	1	0	0	0	0	0	0	0	0	Female	White
17	2	1	2	4	2	0	1	0	0	0	0	0	0	0	0	Female	White
19	4	2	2	7	3	1	0	1	1	0	0	0	1	0	1	Male	White
18	6	1	3	5	3	0	1	0	0	0	0	0	0	0	0	Female	White
17	9	1	2	3	2	0	1	0	0	0	0	0	0	0	0	Male	White
19	1	1	2	8	3	1	1	0	0	0	0	0	0	0	0	Male	White
17	4	2	2	5	3	1	0	1	0	0	0	0	1	0	0	Male	White
16	2	2	2	4	2	0	0	1	0	0	0	0	0	0	0	Male	Other-Unknown
17	10	1	2	6	3	0	1	0	0	0	0	0	0	0	0	Female	White
17	4	2	2	3	2	0	0	1	0	1	0	0	0	0	0	Female	Multiracial
16	2	1	2	5	3	0	1	0	0	0	0	0	0	0	0	Male	White
16	9	2	3	4	2	0	0	1	0	0	0	0	1	0	0	Female	White
16	2	1	2	4	2	1	1	0	0	0	0	0	0	0	0	Female	White
17	2	1	2	4	2	0	1	0	0	0	0	0	0	0	0	Male	White
15	4	2	2	4	2	0	1	0	0	0	0	0	0	0	0	Male	White
15	7	2	2	4	2	0	1	0	0	0	0	0	0	0	0	Male	African American
15	2	1	2	5	3	0	1	0	0	0	0	0	0	0	0	Female	White
16	2	1	2	5	3	0	1	1	0	0	0	0	1	0	0	Female	White
16	2	1	2	4	2	0	1	1	0	0	0	1	0	0	0	Female	White
17	2	1	2	5	3	0	1	0	0	0	0	0	0	0	0	Male	White
16	5	1	3	4	2	0	0	1	0	0	0	1	0	0	1	Female	White
15	2	1	2	5	3	0	1	1	0	0	0	0	0	0	1	Female	African American
17	7	1	2	4	2	0	1	0	0	0	0	0	0	0	0	Male	White
16	10	1	2	8	3	0	1	0	0	0	0	0	0	0	0	Male	White
16	4	2	2	4	2	0	0	1	0	0	0	0	1	0	0	Male	White
15	2	1	2	4	2	0	1	0	0	0	0	0	0	0	0	Male	White
16	2	1	2	4	2	0	1	0	0	0	0	0	0	0	0	Female	White
17	2	1	2	6	3	0	1	0	0	0	0	0	0	0	0	Male	White
17	2	2	2	6	3	0	1	0	0	0	0	0	0	0	0	Female	African American
16	10	1	2	3	2	0	1	0	0	0	0	0	0	0	0	Female	White
16	4	2	2	4	2	1	1	1	0	1	0	0	0	0	0	Male	White
16	2	1	3	6	3	0	1	1	0	0	0	0	0	0	1	Female	White
17	2	1	2	4	2	0	1	0	0	0	0	0	0	0	0	Female	White
18	4	2	2	5	3	0	0	1	0	1	0	1	1	0	0	Female	White
16	6	2	3	4	2	0	0	1	0	1	0	0	0	0	0	Male	White
17	2	1	2	5	3	0	1	0	0	0	0	0	0	0	0	Female	White
16	2	2	2	5	3	1	1	0	0	0	0	0	0	0	0	Male	White
17	2	1	2	4	2	0	1	1	0	0	0	0	0	0	1	Female	White
17	2	1	2	5	3	0	1	0	0	0	0	0	0	0	0	Female	White
17	2	1	2	4	2	0	1	0	0	0	0	0	0	0	0	Male	White
18	4	2	2	7	3	0	0	1	0	1	0	0	0	0	0	Female	White
14	10	1	3	3	2	0	0	1	0	0	0	0	0	0	1	Male	White
16	2	2	2	7	3	1	1	0	0	0	0	0	0	0	0	Male	White
17	2	1	2	4	2	1	1	0	0	0	0	0	0	0	0	Male	White
17	2	2	2	5	3	0	0	1	0	1	0	0	0	0	0	Female	White
14	3	2	3	5	3	0	0	1	1	0	0	0	0	0	0	Female	Multiracial
18	4	2	2	4	2	0	0	1	1	1	0	0	1	0	0	Male	White
18	10	1	2	4	2	0	1	0	0	0	0	0	0	0	0	Male	White
16	2	1	2	6	3	0	0	1	0	1	0	0	0	0	1	Female	White
14	7	1	2	7	3	0	1	0	0	0	0	0	0	0	0	Male	White
17	2	1	2	7	3	0	1	0	0	0	0	0	0	0	0	Female	African American
15	8	1	2	5	3	0	1	1	0	0	0	0	0	0	1	Female	White
15	2	1	2	4	2	0	1	0	0	0	0	0	0	0	0	Female	White
16	2	2	2	5	3	1	1	0	0	0	0	0	0	0	0	Male	African American
17	8	1	2	6	3	0	1	0	0	0	0	0	0	0	0	Male	White
16	7	2	3	3	2	0	0	1	1	0	0	0	0	0	0	Female	White
17	4	2	2	4	2	0	0	1	0	0	0	0	1	0	0	Male	Multiracial
15	4	2	3	7	3	1	0	1	1	0	0	1	0	0	1	Female	African American
17	6	1	2	3	2	0	1	0	0	0	0	0	0	0	0	Female	White
18	6	1	2	9	4	0	1	0	0	0	0	0	0	0	0	Male	African American
15	2	1	2	4	2	0	1	0	0	0	0	0	0	0	0	Male	White
15	4	2	2	4	2	0	0	1	0	0	0	0	1	0	0	Female	White
16	2	1	2	5	3	0	1	0	0	0	0	0	0	0	0	Female	White
17	2	1	2	4	2	0	1	0	0	0	0	0	0	0	0	Female	White
14	8	2	2	3	2	0	0	1	0	0	0	0	1	0	0	Female	White
16	4	2	2	3	2	0	0	1	0	0	0	0	1	0	0	Female	White
16	2	1	2	5	3	0	1	0	0	0	0	0	0	0	0	Male	White
18	2	2	1	4	2	0	0	1	0	1	0	0	0	0	0	Female	White
16	2	1	2	4	2	0	1	0	0	0	0	0	0	0	0	Male	White
16	4	1	3	7	3	1	1	0	0	0	0	0	0	0	0	Male	White
16	2	1	2	5	3	0	1	1	0	1	0	0	0	0	0	Male	White
14	6	2	3	4	2	1	0	1	0	1	0	0	1	0	0	Male	African American
15	2	1	2	4	2	0	1	0	0	0	0	0	0	0	0	Female	Hispanic
14	2	1	2	5	3	0	0	1	0	0	0	0	0	0	1	Male	White
15	2	1	2	6	3	0	1	0	0	0	0	0	0	0	0	Female	Multiracial
16	2	1	2	5	3	0	1	0	0	0	0	0	0	0	0	Female	White
15	4	1	2	5	3	0	1	0	0	0	0	0	0	0	0	Female	White
14	2	1	2	4	2	0	1	0	0	0	0	0	0	0	0	Male	White
15	2	2	2	5	3	1	1	0	0	0	0	0	0	0	0	Female	White
15	8	2	2	7	3	0	0	1	0	0	0	0	1	0	0	Male	White
16	2	1	2	4	2	0	1	0	0	0	0	0	0	0	0	Male	White
17	2	1	2	6	3	0	1	1	0	1	0	0	0	0	0	Female	White
15	10	1	2	3	2	0	1	0	0	0	0	0	0	0	0	Male	African American
16	2	2	3	4	2	1	0	1	0	0	0	0	0	0	0	Female	African American
16	10	2	2	2	2	0	0	1	0	0	0	0	0	0	0	Female	White
18	2	2	2	5	3	0	1	0	0	0	0	0	0	0	0	Female	White
14	2	2	2	8	3	0	1	0	0	0	0	0	0	0	0	Male	White
15	2	1	2	5	3	0	1	0	0	0	0	0	0	0	0	Male	African American
14	2	2	2	4	2	0	0	1	0	1	0	0	0	0	0	Male	White
15	2	1	2	5	3	0	1	0	0	0	0	0	0	0	0	Female	White
17	2	1	2	3	2	0	1	0	0	0	0	0	0	0	0	Male	White
14	2	2	2	3	2	0	0	1	0	1	0	0	1	0	0	Male	White
14	2	1	2	4	2	0	1	0	0	0	0	0	0	0	0	Male	White
20	4	1	2	6	3	0	0	1	0	1	0	0	1	0	0	Female	White
14	4	2	2	4	2	0	0	1	0	0	0	0	1	0	0	Male	White
17	4	2	2	5	3	0	0	1	0	1	0	0	0	0	0	Male	White
20	3	2	3	4	2	0	0	1	0	0	0	0	0	0	0	Female	White
16	2	2	2	4	2	0	0	1	0	1	0	0	0	0	0	Female	African American
17	2	1	2	4	2	0	1	0	0	0	0	0	0	0	0	Female	White
16	2	1	2	4	2	0	1	0	0	0	0	0	0	0	0	Male	White
16	2	2	2	4	2	0	0	1	0	1	0	0	0	0	0	Male	White
17	4	1	2	5	3	0	1	0	0	0	0	0	0	0	0	Male	White
13	2	2	2	5	3	1	1	0	0	0	0	0	0	0	0	Male	White
17	2	1	2	4	2	0	1	1	0	0	0	0	0	0	0	Male	White
17	2	2	2	5	3	0	0	1	0	1	0	0	0	0	0	Female	White
17	2	2	2	4	2	0	0	1	0	1	0	0	1	0	0	Female	White
16	2	1	3	4	2	0	1	1	0	0	0	0	0	0	1	Male	Hispanic
16	2	2	3	4	2	1	0	1	1	0	0	0	0	0	0	Female	African American
14	8	1	2	5	3	0	1	0	0	0	0	0	0	0	0	Male	White
17	2	2	2	4	2	0	0	1	0	1	0	0	0	0	0	Female	African American
17	2	2	1	6	3	0	1	0	0	0	0	0	0	0	0	Male	White
14	2	1	2	7	3	1	1	0	0	0	0	0	0	0	0	Male	White
15	7	2	2	3	2	0	0	1	0	0	0	0	1	0	0	Female	White
14	4	2	2	5	3	0	0	1	0	0	0	0	0	0	0	Male	White
13	2	1	2	4	2	0	1	0	0	0	0	0	0	0	0	Female	White
15	2	1	2	5	3	0	1	0	0	0	0	0	0	0	0	Female	White
16	4	2	2	3	2	1	0	1	0	0	0	0	1	0	0	Male	Multiracial
14	4	2	2	5	3	0	1	0	0	0	0	0	0	0	0	Female	White
17	2	2	2	4	2	0	0	1	0	1	0	0	0	0	0	Female	Multiracial
15	4	2	2	8	3	0	0	1	0	0	0	0	1	0	0	Female	African American
16	2	1	2	3	2	0	0	1	0	0	0	0	0	0	1	Female	African American
15	4	2	3	5	3	0	0	1	1	0	0	0	0	0	0	Male	White
15	2	1	2	4	2	0	1	0	0	0	0	0	0	0	0	Female	White
14	2	1	2	5	3	0	1	0	0	0	0	0	0	0	0	Female	White
14	2	2	2	4	2	0	0	1	0	1	0	0	0	0	0	Female	White
15	10	1	3	5	3	0	0	1	1	0	0	0	0	0	1	Female	African American
13	2	1	3	7	3	0	1	1	0	1	0	1	0	0	0	Female	White
13	8	1	2	5	3	0	1	0	0	0	0	0	0	0	0	Female	White
14	4	2	2	5	3	0	0	1	0	0	0	0	1	0	0	Male	African American
16	2	1	2	4	2	0	1	0	0	0	0	0	0	0	0	Male	Hispanic
15	4	1	3	8	3	1	1	0	0	0	0	0	0	0	0	Female	White
16	2	1	2	5	3	0	1	0	0	0	0	0	0	0	0	Female	White
15	2	1	2	5	3	0	1	0	0	0	0	0	0	0	0	Female	White
17	2	1	2	5	3	0	1	0	0	0	0	0	0	0	0	Female	White
17	3	2	3	4	2	1	0	1	1	0	0	1	0	0	0	Female	White
17	2	2	2	4	2	1	0	1	0	0	0	1	0	0	0	Female	White
17	2	1	2	4	2	0	1	1	0	1	0	0	0	0	0	Female	White
17	7	1	3	6	3	0	1	1	0	0	0	0	0	0	0	Female	White
14	2	1	2	5	3	0	1	0	0	0	0	0	0	0	0	Female	Other-Unknown
17	1	2	2	7	3	0	0	1	0	0	0	0	0	0	0	Male	White
17	2	1	2	8	3	0	1	0	0	0	0	0	0	0	0	Male	White
16	8	1	2	4	2	0	1	0	0	0	0	0	0	0	0	Female	White
14	4	2	2	7	3	0	0	1	0	1	0	0	0	0	0	Male	White
17	2	2	3	4	2	1	0	1	0	0	0	0	0	0	0	Female	African American
13	2	1	2	5	3	0	1	0	0	0	0	0	0	0	0	Male	Hispanic
13	10	1	2	7	3	0	1	0	0	0	0	0	0	0	0	Male	White
17	2	2	2	4	2	0	0	1	0	0	0	0	0	0	0	Female	White
16	2	1	2	7	3	0	0	1	0	1	0	0	0	0	0	Female	White
14	2	1	2	3	2	0	1	0	0	0	0	0	0	0	0	Male	White
16	4	1	2	3	2	0	0	1	0	0	0	0	0	0	1	Female	White
14	2	1	2	4	2	0	1	1	0	0	0	0	1	0	0	Female	White
16	2	1	2	5	3	0	1	0	0	0	0	0	0	0	0	Male	White
13	6	1	2	6	3	1	1	0	0	0	0	0	0	0	0	Female	White
13	2	2	2	9	4	0	1	0	0	0	0	0	0	0	0	Female	White
13	4	2	2	3	2	0	0	1	1	0	0	0	0	0	1	Female	African American
15	2	1	2	6	3	1	1	0	0	0	0	0	0	0	0	Female	White
14	2	1	2	5	3	0	1	0	0	0	0	0	0	0	0	Female	White
16	2	1	2	6	3	0	1	1	0	1	0	0	0	0	0	Male	African American
15	2	1	2	5	3	0	1	0	0	0	0	0	0	0	0	Male	Hispanic
13	2	1	2	4	2	0	1	0	0	0	0	0	0	0	0	Female	White
15	4	2	2	5	3	0	0	1	1	1	0	0	1	0	0	Male	White
17	2	1	2	4	2	0	1	0	0	0	0	0	0	0	0	Female	African American
13	2	1	2	5	3	0	1	0	0	0	0	0	0	0	0	Male	White
15	6	2	3	7	3	1	0	1	0	1	0	0	0	0	0	Male	White
13	2	1	2	3	2	0	1	1	0	1	0	0	0	0	0	Male	White
13	2	1	2	4	2	0	1	0	0	0	0	0	0	0	0	Male	White
15	2	1	2	3	2	0	1	1	0	1	0	0	0	0	0	Female	White
15	4	2	3	4	2	0	0	1	0	0	0	0	1	0	0	Male	White
14	4	1	2	4	2	0	1	0	0	0	0	0	0	0	0	Male	White
13	4	2	2	3	2	0	0	1	0	0	0	0	1	0	0	Male	White
14	2	1	3	4	2	0	1	1	0	0	0	0	0	0	1	Female	White
16	2	1	2	4	2	0	1	0	0	0	0	0	0	0	0	Male	White
15	4	1	2	4	2	0	0	1	0	0	0	0	0	0	1	Female	White
16	7	1	2	3	2	0	0	1	0	1	0	0	0	0	1	Male	African American
13	2	1	2	4	2	0	1	1	0	1	0	0	0	0	0	Female	White
15	2	2	2	4	2	1	1	0	0	0	0	0	0	0	0	Male	White
15	2	1	2	4	2	0	1	0	0	0	0	0	0	0	0	Male	Hispanic
17	2	2	3	4	2	1	0	1	0	1	0	0	0	0	0	Female	Hispanic
14	4	2	2	5	3	1	1	1	0	1	0	0	0	0	0	Male	African American
19	2	2	2	3	2	0	0	1	0	1	0	0	0	0	0	Female	Hispanic
16	6	1	2	7	3	0	1	1	0	0	0	0	0	0	1	Female	African American
16	2	1	2	5	3	0	1	0	0	0	0	0	0	0	0	Female	White
13	2	1	2	5	3	0	1	1	0	0	0	0	0	0	1	Male	White
15	2	2	2	4	2	0	0	1	0	1	0	0	0	0	0	Female	White
13	2	2	2	5	3	0	1	0	0	0	0	0	0	0	0	Female	White
15	2	1	2	5	3	0	1	0	0	0	0	0	0	0	0	Female	White
13	2	1	2	5	3	0	1	0	0	0	0	0	0	0	0	Male	White
18	2	1	2	5	3	0	1	0	0	0	0	0	0	0	0	Male	White
14	4	2	2	5	3	0	1	0	0	0	0	0	0	0	0	Female	White
15	2	1	2	4	2	0	1	0	0	0	0	0	0	0	0	Male	Hispanic
13	2	1	2	3	2	0	1	0	0	0	0	0	0	0	0	Female	White
14	9	1	2	5	3	0	1	0	0	0	0	0	0	0	0	Male	White
14	4	2	3	4	2	1	0	1	0	0	0	0	1	0	1	Male	White
15	4	2	2	6	3	0	0	1	0	0	0	0	1	0	0	Female	White
15	2	1	2	4	2	0	1	0	0	0	0	0	0	0	0	Female	White
14	2	1	2	5	3	0	1	0	0	0	0	0	0	0	0	Male	White
13	4	2	2	4	2	0	0	1	0	0	0	0	1	0	1	Female	White
15	2	1	2	4	2	0	1	0	0	0	0	0	0	0	0	Male	Asian
14	2	1	2	7	3	1	0	1	0	0	0	0	1	0	1	Female	African American
14	2	1	2	5	3	0	1	0	0	0	0	0	0	0	0	Male	White
14	2	1	2	5	3	0	1	1	0	0	0	0	0	0	1	Female	White
16	2	1	2	5	3	0	1	0	0	0	0	0	0	0	0	Male	White
15	2	1	2	4	2	0	1	1	0	1	0	0	0	0	0	Male	White
15	8	1	2	3	2	0	1	0	0	0	0	0	0	0	0	Female	African American
14	4	2	2	5	3	0	0	1	0	1	0	0	0	0	0	Female	White
13	2	1	2	4	2	0	1	0	0	0	0	0	0	0	0	Female	White
17	2	1	2	4	2	0	1	0	0	0	0	0	0	0	0	Female	White
14	10	1	2	4	2	0	1	0	0	0	0	0	0	0	0	Male	White
13	8	2	2	5	3	0	0	1	0	0	0	0	1	0	0	Female	White
12	2	2	2	6	3	1	0	1	0	0	1	0	0	0	0	Female	White
16	4	1	2	5	3	0	1	0	0	0	0	0	0	0	0	Male	White
14	2	1	2	5	3	0	1	0	0	0	0	0	0	0	0	Female	White
14	4	2	2	6	3	0	0	1	0	0	0	0	1	0	0	Male	African American
13	2	1	2	4	2	0	1	0	0	0	0	0	0	0	0	Female	White
15	2	2	2	7	3	1	1	0	0	0	0	0	0	0	0	Female	White
16	2	2	2	3	2	0	0	1	0	1	0	0	0	0	0	Female	White
12	4	2	2	5	3	0	0	1	0	0	0	0	1	0	0	Male	White
12	2	2	2	7	3	1	0	1	0	0	0	0	0	0	0	Female	White
12	4	2	2	5	3	0	0	1	0	0	0	0	1	0	0	Male	White
14	4	2	2	4	2	0	0	1	0	0	0	0	1	0	0	Female	African American
15	2	1	2	6	3	0	1	0	0	0	0	0	0	0	0	Female	White
17	2	1	2	5	3	0	1	0	0	0	0	0	0	0	0	Female	White
14	4	2	2	7	3	0	0	1	0	0	0	0	1	0	0	Female	White
14	2	1	2	5	3	0	1	0	0	0	0	0	0	0	0	Female	Asian
13	10	1	2	7	3	0	1	0	0	0	0	0	0	0	0	Female	White
15	4	1	3	7	3	1	1	0	0	0	0	0	0	0	0	Female	White
15	2	1	2	5	3	0	1	0	0	0	0	0	0	0	0	Female	White
16	4	2	2	5	3	0	1	0	0	0	0	0	0	0	0	Female	White
15	8	2	2	4	2	0	0	1	0	0	0	0	1	0	0	Male	White
17	2	2	2	8	3	0	0	1	0	1	0	0	0	0	0	Female	White
14	10	1	2	5	3	0	1	0	0	0	0	0	0	0	0	Male	White
15	2	2	2	5	3	0	0	1	0	1	0	0	0	0	0	Male	White
17	2	1	2	4	2	0	1	0	0	0	0	0	0	0	0	Female	Hispanic
13	2	1	2	4	2	0	1	1	0	1	0	0	0	0	1	Female	White
17	8	2	2	4	2	0	0	1	0	0	0	0	0	0	1	Female	White
11	4	2	2	5	3	0	1	0	0	0	0	0	0	0	0	Male	White
15	10	1	2	5	3	0	1	0	0	0	0	0	0	0	0	Female	White
12	2	1	2	4	2	0	1	0	0	0	0	0	0	0	0	Female	White
16	4	2	2	3	2	0	1	0	0	0	0	0	0	0	0	Female	White
16	2	1	2	4	2	0	1	0	0	0	0	0	0	0	0	Female	White
15	6	2	2	3	2	0	1	1	0	1	0	0	0	0	1	Male	White
11	8	2	2	6	3	0	0	1	0	0	0	0	0	0	1	Female	African American
15	2	2	2	9	4	0	0	1	0	1	0	0	0	0	0	Male	White
12	4	2	3	4	2	0	0	1	0	1	0	0	0	0	0	Female	White
12	8	2	2	4	2	0	0	1	0	0	0	0	1	0	0	Male	White
12	2	1	2	5	3	0	1	0	0	0	0	0	0	0	0	Female	White
14	8	1	2	5	3	0	1	0	0	0	0	0	0	0	0	Female	Hispanic
11	8	2	2	6	3	0	0	1	0	0	0	0	1	0	0	Female	White
14	4	2	3	3	2	0	0	1	0	0	0	0	1	0	0	Female	White
15	2	1	2	3	2	0	1	0	0	0	0	0	0	0	0	Female	White
17	2	1	2	5	3	0	1	0	0	0	0	0	0	0	0	Male	Asian
13	2	1	2	5	3	0	1	0	0	0	0	0	0	0	0	Female	White
15	2	2	2	9	4	0	0	0	0	0	0	0	0	0	0	Male	White
12	2	1	2	5	3	0	1	0	0	0	0	0	0	0	0	Female	White
12	2	2	2	5	3	0	1	0	0	0	0	0	0	0	0	Male	White
17	2	1	3	5	3	0	1	0	0	0	0	0	0	0	0	Female	White
15	6	1	2	7	3	0	0	1	0	0	0	0	0	0	0	Male	White
16	4	2	2	5	3	0	0	1	0	0	0	0	1	0	0	Male	White
11	4	2	3	5	3	0	0	1	0	0	0	0	1	0	0	Male	White
12	2	1	2	5	3	0	1	0	0	0	0	0	0	0	0	Female	White
13	4	2	2	4	2	0	1	0	0	0	0	0	0	0	0	Male	African American
15	2	1	2	4	2	0	1	0	0	0	0	0	0	0	0	Male	White
15	8	2	2	5	3	0	0	1	0	1	0	0	0	0	0	Female	White
13	10	2	2	6	3	0	0	1	0	0	0	0	1	0	0	Male	White
13	2	1	2	3	2	1	1	0	0	0	0	0	0	0	0	Male	Multiracial
15	2	2	2	7	3	0	0	1	0	1	0	0	0	0	0	Male	White
13	2	1	2	5	3	0	1	0	0	0	0	0	0	0	0	Female	White
14	4	2	2	3	2	0	0	1	0	0	0	0	1	0	0	Female	White
12	4	1	2	5	3	0	1	0	0	0	0	0	0	0	0	Male	White
16	4	2	2	3	2	1	0	1	0	0	0	1	0	0	0	Male	White
16	4	2	2	4	2	0	1	1	0	0	0	0	1	0	0	Male	White
19	4	2	2	9	4	1	1	0	0	0	0	0	0	0	0	Male	White
14	2	1	2	5	3	0	1	0	0	0	0	0	0	0	0	Female	White
12	2	2	2	4	2	1	1	0	0	0	0	0	0	0	0	Female	White
11	2	1	2	4	2	0	1	0	0	0	0	0	0	0	0	Female	White
14	2	2	2	7	3	0	1	1	0	1	0	0	0	0	0	Female	White
11	6	1	3	7	3	1	1	0	0	0	0	0	0	0	0	Female	White
17	2	1	2	7	3	0	1	0	0	0	0	0	0	0	0	Male	White
15	6	2	3	7	3	1	0	1	0	0	0	0	0	0	0	Female	White
11	9	2	2	6	3	1	0	1	0	0	0	1	1	0	0	Male	African American
14	2	1	2	4	2	0	1	1	0	1	0	0	0	0	0	Female	White
13	2	1	2	7	3	1	1	1	0	0	0	0	0	0	1	Male	White
15	4	2	2	2	2	0	0	1	0	0	0	0	1	0	0	Female	White
13	2	1	2	5	3	0	1	1	0	1	0	0	0	0	0	Female	White
15	4	1	3	7	3	1	1	1	0	1	1	0	0	0	0	Female	White
15	2	1	2	5	3	0	1	0	0	0	0	0	0	0	0	Female	White
11	4	2	2	3	2	0	0	1	0	0	0	0	0	0	1	Female	White
12	2	1	2	5	3	0	1	0	0	0	0	0	0	0	0	Male	White
15	9	1	3	5	3	1	1	1	0	0	0	0	0	0	1	Female	White
11	2	1	2	4	2	0	1	0	0	0	0	0	0	0	0	Male	White
12	4	2	3	4	2	1	0	1	0	0	0	0	1	0	0	Male	White
13	2	2	2	3	2	0	0	1	0	1	0	0	0	0	0	Female	White
11	2	1	2	5	3	0	1	0	0	0	0	0	0	0	0	Female	White
13	4	1	2	4	2	0	1	0	0	0	0	0	0	0	0	Male	White
12	2	2	2	3	2	1	1	0	0	0	0	0	0	0	0	Female	White
16	2	1	2	4	2	0	1	1	0	1	0	0	0	0	0	Male	White
11	2	1	2	5	3	0	1	0	0	0	0	0	0	0	0	Female	White
15	4	2	2	4	2	0	0	1	0	0	0	0	1	0	0	Female	White
15	7	1	2	7	3	0	0	1	0	0	0	1	0	0	0	Male	White
14	2	1	2	10	4	0	1	1	0	0	0	0	0	0	0	Female	White
11	4	2	2	4	2	0	0	1	0	0	0	0	0	1	0	Male	White
12	2	2	2	4	2	1	0	1	1	0	0	0	0	0	0	Male	Hispanic
14	2	1	2	4	2	0	1	0	0	0	0	0	0	0	0	Male	White
21	2	2	2	5	3	0	0	1	0	1	0	0	0	0	0	Female	White
19	2	1	2	7	3	0	1	0	0	0	0	0	0	0	0	Female	White
11	2	1	2	4	2	0	1	0	0	0	0	0	0	0	0	Female	White
13	2	1	2	3	2	0	1	0	0	0	0	0	0	0	0	Male	White
12	4	2	2	5	3	0	0	1	0	0	0	0	0	0	1	Female	White
14	4	2	2	3	2	1	0	1	0	1	0	0	0	0	0	Male	White
11	4	2	2	5	3	0	1	0	0	0	0	0	0	0	0	Male	White
13	2	2	2	7	3	0	0	1	0	1	0	0	0	0	0	Female	White
15	3	2	2	4	2	0	0	1	0	0	0	0	1	0	0	Male	White
12	2	2	2	4	2	0	0	1	0	1	0	0	0	0	0	Female	White
15	2	1	2	6	3	0	1	0	0	0	0	0	0	0	0	Male	White
11	2	1	2	4	2	0	1	0	0	0	0	0	0	0	0	Female	Multiracial
12	4	2	2	4	2	0	0	1	0	1	0	0	0	0	0	Female	White
13	11	1	2	5	3	0	1	0	0	0	0	0	0	0	0	Female	Hispanic
11	4	2	2	4	2	0	1	0	0	0	0	0	0	0	0	Male	White
14	7	2	3	4	2	0	0	1	0	1	0	0	0	0	0	Female	White
12	8	2	2	6	3	1	0	1	0	0	0	0	1	0	0	Male	White
14	2	1	2	4	2	0	1	0	0	0	0	0	0	0	0	Male	White
16	4	2	2	5	3	0	0	1	1	0	0	0	0	0	1	Female	White
16	4	2	2	4	2	0	0	1	0	1	0	0	0	0	0	Female	White
13	4	1	3	4	2	0	1	1	0	1	0	0	1	0	0	Male	African American
13	4	2	2	6	3	0	0	1	0	0	0	0	1	0	0	Male	White
16	2	2	2	7	3	0	0	1	0	1	0	0	0	0	0	Female	White
14	2	1	2	4	2	0	1	0	0	0	0	0	0	0	0	Male	White
14	8	1	2	3	2	0	1	1	1	0	0	0	0	0	0	Female	White
13	1	2	2	4	2	0	0	1	0	0	0	0	0	0	0	Male	White
15	2	1	3	5	3	1	1	1	0	0	0	0	1	0	0	Female	White
12	2	2	2	4	2	1	0	1	1	0	0	0	0	0	0	Female	White
16	5	1	2	5	3	0	1	0	0	0	0	0	0	0	0	Female	African American
13	2	1	2	4	2	0	1	0	0	0	0	0	0	0	0	Male	White
11	2	1	2	5	3	0	1	1	0	0	0	0	0	0	1	Female	White
15	2	1	2	4	2	0	1	0	0	0	0	0	0	0	0	Female	White
11	4	2	2	3	2	0	0	1	0	0	0	0	1	0	0	Female	White
11	10	1	2	5	3	0	1	0	0	0	0	0	0	0	0	Male	White
15	2	1	3	7	3	1	1	1	0	0	1	0	0	0	0	Male	Asian
17	2	1	2	5	3	0	1	0	0	0	0	0	0	0	0	Male	White
19	6	1	2	4	2	1	1	1	0	0	0	0	0	0	1	Male	White
17	4	2	2	6	3	0	0	1	0	0	0	0	1	0	0	Female	White
11	2	1	2	4	2	0	1	0	0	0	0	0	0	0	0	Male	White
11	2	1	2	4	2	0	1	1	0	0	0	0	0	0	0	Male	White
11	4	2	2	3	2	0	0	1	0	1	0	0	0	0	0	Female	White
10	2	1	2	4	2	0	1	0	0	0	0	0	0	0	0	Male	African American
11	4	2	2	3	2	1	0	1	0	0	0	0	1	0	0	Male	White
15	10	1	2	7	3	0	1	0	0	0	0	0	0	0	0	Female	White
11	2	1	3	4	2	0	1	0	0	0	0	0	0	0	0	Female	White
16	4	1	2	4	2	0	1	0	0	0	0	0	0	0	0	Male	White
12	2	1	3	6	3	0	1	0	0	0	0	0	0	0	0	Male	Hispanic
14	2	1	2	4	2	0	1	0	0	0	0	0	0	0	0	Female	White
11	4	2	2	6	3	0	0	1	0	0	0	0	1	0	0	Male	White
11	2	1	2	5	3	0	1	0	0	0	0	0	0	0	0	Male	Hispanic
15	2	2	2	4	2	0	0	1	0	1	0	0	0	0	0	Female	White
12	2	1	2	4	2	0	1	0	0	0	0	0	0	0	0	Male	White
11	2	1	2	4	2	0	1	0	0	0	0	0	0	0	0	Male	Multiracial
12	8	1	2	4	2	0	1	0	0	0	0	0	0	0	0	Male	White
12	7	1	2	8	3	0	1	0	0	0	0	0	0	0	0	Male	White
11	2	2	2	5	3	0	0	1	0	1	0	0	0	0	0	Female	White
12	2	1	2	8	3	0	1	1	0	1	0	0	0	0	0	Male	African American
13	4	2	2	3	2	0	0	1	0	1	0	0	0	0	0	Male	White
10	2	1	3	4	2	0	0	1	0	0	0	0	0	0	1	Female	White
12	2	1	2	4	2	0	1	0	0	0	0	0	0	0	0	Female	African American
11	2	1	2	5	3	0	1	0	0	0	0	0	0	0	0	Female	White
17	2	1	2	5	3	1	1	0	0	0	0	0	0	0	0	Female	Hispanic
17	4	1	3	5	3	0	0	1	0	0	0	0	1	0	1	Female	White
16	3	1	2	2	2	0	1	0	0	0	0	0	0	0	0	Female	White
13	2	1	2	4	2	0	1	0	0	0	0	0	0	0	0	Male	Hispanic
10	2	1	2	4	2	0	1	0	0	0	0	0	0	0	0	Female	White
14	2	1	2	4	2	0	1	0	0	0	0	0	0	0	0	Female	White
14	2	1	2	4	2	0	1	0	0	0	0	0	0	0	0	Female	White
17	2	1	2	4	2	0	1	0	0	0	0	0	0	0	0	Female	White
14	7	1	2	5	3	0	0	1	0	0	0	0	0	0	1	Male	African American
12	2	1	2	4	2	0	1	0	0	0	0	0	0	0	0	Male	White
